# Supplementary material for: N-(4-Methyl­benz­yl)-3-nitro­anilinium chloride
Source: Acta Crystallogr Sect E Struct Rep Online. 2012 Jun 20;68(Pt 7):o2152. doi: 10.1107/S1600536812026281 (PMC3393960; doi:10.1107/S1600536812026281)
Supplement: Supplementary file 1 [file e-68-o2152-sup1.cif]

##############################################################################
#                                                                            #
# This CIF contains the data in a paper accepted for publication in          #
# Acta Crystallographica Section E. It conforms to the requirements of       #
# Notes for Authors for Acta Crystallographica Section E, and has been       #
# peer reviewed under the auspices of the IUCr Commission on Journals.       #
#                                                                            #
# Full details of the Crystallographic Information File format               #
# are given in the paper "The Crystallographic Information File (CIF):       #
# a New Standard Archive File for Crystallography" by S. R. Hall, F. H.      #
# Allen and I. D. Brown [Acta Cryst. (1991), A47, 655-685].                  #
#                                                                            #
# The current version of the core CIF dictionary is obtainable from          #
# ftp://ftp.iucr.org/pub/cif_core.dic.                                       #
#                                                                            #
# Software is freely available for graphical display of the structure(s)     #
# in this CIF. For information consult the CIF software page                 #
# http://www.iucr.org/resources/cif/software.                                #
#                                                                            #
# This file may be used for bona fide research purposes within the           #
# scientific community so long as proper attribution is given to the journal # 
# article from which it was obtained.                                        #
#                                                                            #
##############################################################################
data_global
_audit_creation_method     'PLATON <TABLE ACC> option'
_journal_date_recd_electronic     2012-06-08
_journal_date_accepted     2012-06-10
_journal_name_full     'Acta Crystallographica, Section E'
_journal_year     2012
_journal_volume     68
_journal_issue      7
_journal_page_first     o2152
_journal_page_last     o2152
_journal_paper_category     QO
_journal_paper_doi     10.1107/S1600536812026281
_journal_coeditor_code     SU2452
_publ_contact_author_name
;
Marijana \/Dakovi\'c
;
_publ_contact_author_address
;     Laboratory of General and Inorganic Chemistry
      Department of Chemistry
      Faculty of Science, University of Zagreb
      Horvatovac 102a
      HR-10 000 Zagreb, Croatia
;
_publ_contact_author_email     mdjakovic@chem.pmf.hr
_publ_contact_author_fax     '00385 1 4606341'
_publ_contact_author_phone     '00385 1 4606356'
_publ_section_title
;
<i>N</i>-(4-Methylbenzyl)-3-nitroanilinium chloride
;
loop_
    _publ_author_name
    _publ_author_footnote
    _publ_author_address
    '\/Dakovi\'c, Marijana' .
;
Department of Chemistry
Faculty of Science
University of Zagreb
Horvatovac 102a
HR-10000 Zagreb
Croatia
;
    'Portada, Tomislav' .
;
Department of Organic Chemistry and Biochemistry
Ru\/der Bo\<skovi\'c Institute
PO Box 180
HR-10000 Zagreb
Croatia
;
    'Ugrinovski, Dora' .
;
5^th^ High School, Klai\'ceva 1, HR-10000 Zagreb, Croatia
;
data_I
_chemical_name_systematic
;
<i>N</i>-(4-Methylbenzyl)-3-nitroanilinium chloride
;
_chemical_name_common
;
;
_chemical_formula_moiety     'C14 H15 N2 O2 +, Cl -'
_chemical_formula_sum     'C14 H15 Cl N2 O2'
_chemical_formula_structural     ?
_chemical_formula_iupac     'C14 H15 N2 O2 +, Cl -'
_chemical_formula_weight     278.73
_chemical_melting_point     ?
_symmetry_cell_setting     monoclinic
_symmetry_space_group_name_H-M     'P 21/c'
_symmetry_space_group_name_Hall     '-P 2ybc'
loop_
    _symmetry_equiv_pos_site_id
    _symmetry_equiv_pos_as_xyz
    1 x,y,z
    2 -x,1/2+y,1/2-z
    3 -x,-y,-z
    4 x,1/2-y,1/2+z
_cell_length_a     14.2586(7)
_cell_length_b     13.1416(8)
_cell_length_c     7.7524(3)
_cell_angle_alpha     90
_cell_angle_beta     105.215(5)
_cell_angle_gamma     90
_cell_volume     1401.73(13)
_cell_formula_units_Z     4
_cell_measurement_reflns_used     3055
_cell_measurement_theta_min     4.5118
_cell_measurement_theta_max     32.5342
_cell_measurement_temperature     296
_cell_special_details
;
;
_exptl_crystal_description     'block'
_exptl_crystal_colour     'light-yellow'
_exptl_crystal_size_max     0.56
_exptl_crystal_size_mid     0.46
_exptl_crystal_size_min     0.14
_exptl_crystal_size_rad     ?
_exptl_crystal_density_diffrn     1.321
_exptl_crystal_density_meas     ?
_exptl_crystal_density_method     'Not Measured'
_exptl_crystal_F_000     584
_exptl_absorpt_coefficient_mu     0.272
_exptl_absorpt_correction_type     multi-scan
_exptl_absorpt_process_details
;
(CrysAlis PRO; Oxford Diffraction, 2009)
;
_exptl_absorpt_correction_T_min     0.852
_exptl_absorpt_correction_T_max     0.964
_exptl_special_details
;
;
_diffrn_ambient_temperature     296
_diffrn_radiation_type     'MoK\a'
_diffrn_radiation_wavelength     0.71073
_diffrn_radiation_source     'Enhance (Mo) X-ray Source'
_diffrn_radiation_monochromator     'graphite'
_diffrn_measurement_device_type
;
Oxford Diffraction Xcalibur diffractometer with a Saphire-3 CCD detector
;
_diffrn_measurement_method     'CCD'
_diffrn_detector_area_resol_mean     16.3426
_diffrn_reflns_number     8156
_diffrn_reflns_av_R_equivalents     0.0235
_diffrn_reflns_av_sigmaI/netI     0.0443
_diffrn_reflns_theta_min     4.62
_diffrn_reflns_theta_max     30.00
_diffrn_reflns_theta_full     30.00
_diffrn_measured_fraction_theta_max     0.997
_diffrn_measured_fraction_theta_full     0.997
_diffrn_reflns_limit_h_min     -20
_diffrn_reflns_limit_h_max     19
_diffrn_reflns_limit_k_min     -18
_diffrn_reflns_limit_k_max     9
_diffrn_reflns_limit_l_min     -10
_diffrn_reflns_limit_l_max     6
_diffrn_reflns_reduction_process
;
;
_diffrn_standards_number     ?
_diffrn_standards_interval_count     ?
_diffrn_standards_interval_time     ?
_diffrn_standards_decay_%     ?
loop_
    _diffrn_standard_refln_index_h
    _diffrn_standard_refln_index_k
    _diffrn_standard_refln_index_l
    ? ? ?
_refine_special_details
;
Refinement on <i>F</i>^2^ for ALL reflections except those flagged by the user
for potential systematic errors. Weighted <i>R</i>-factors <i>wR</i> and all
goodnesses of fit <i>S</i> are based on <i>F</i>^2^, conventional
<i>R</i>-factors <i>R</i> are based on <i>F</i>, with <i>F</i> set to zero for
negative <i>F</i>^2^. The observed criterion of <i>F</i>^2^ > \s(<i>F</i>^2^)
is used only for calculating -<i>R</i>-factor-obs <i>etc</i>. and is not
relevant to the choice of reflections for refinement. <i>R</i>-factors based
on <i>F</i>^2^ are statistically about twice as large as those based on
<i>F</i>, and <i>R</i>-factors based on ALL data will be even larger.
;
_reflns_number_total     4075
_reflns_number_gt     2357
_reflns_threshold_expression     I>2\s(I)
_refine_ls_structure_factor_coef     Fsqd
_refine_ls_matrix_type     full
_refine_ls_R_factor_all     0.0783
_refine_ls_R_factor_gt     0.0429
_refine_ls_wR_factor_gt     0.1045
_refine_ls_wR_factor_ref     0.1131
_refine_ls_goodness_of_fit_ref     0.883
_refine_ls_restrained_S_all     0.883
_refine_ls_number_reflns     4075
_refine_ls_number_parameters     181
_refine_ls_number_restraints     0
_refine_ls_number_constraints     ?
_refine_ls_hydrogen_treatment     mixed
_refine_ls_weighting_scheme     calc
_refine_ls_weighting_details
         'calc w=1/[\s^2^(Fo^2^)+(0.0650P)^2^]         where P=(Fo^2^+2Fc^2^)/3'
_atom_sites_solution_hydrogens     geom
_atom_sites_solution_primary     direct
_atom_sites_solution_secondary     difmap
_refine_ls_shift/su_max     0.001
_refine_ls_shift/su_mean     0.000
_refine_diff_density_max     0.310
_refine_diff_density_min     -0.202
_refine_ls_extinction_method     'SHELXL97 (Sheldrick, 2008)'
_refine_ls_extinction_coef     0.0056(14)
_refine_ls_extinction_expression
                                  'FC^*^=KFC[1+0.001XFC^2^\L^3^/SIN(2\Q)]^-1/4^'
_refine_ls_abs_structure_details     ?
_refine_ls_abs_structure_Flack     .
loop_
    _atom_type_symbol
    _atom_type_description
    _atom_type_scat_dispersion_real
    _atom_type_scat_dispersion_imag
    _atom_type_scat_source
    O O 0.0106 0.0060 'International Tables Vol C Tables 4.2.6.8 and 6.1.1.4'
    N N 0.0061 0.0033 'International Tables Vol C Tables 4.2.6.8 and 6.1.1.4'
    Cl Cl 0.1484 0.1585 'International Tables Vol C Tables 4.2.6.8 and 6.1.1.4'
    H H 0.0000 0.0000 'International Tables Vol C Tables 4.2.6.8 and 6.1.1.4'
    C C 0.0033 0.0016 'International Tables Vol C Tables 4.2.6.8 and 6.1.1.4'
_computing_data_collection
;
CrysAlis PRO (Oxford Diffraction, 2009)
;
_computing_cell_refinement
;
CrysAlis PRO (Oxford Diffraction, 2009)
;
_computing_data_reduction
;
CrysAlis PRO (Oxford Diffraction, 2009)
;
_computing_structure_solution     'SHELXS97 (Sheldrick, 2008)'
_computing_structure_refinement     'SHELXL97 (Sheldrick, 2008)'
_computing_molecular_graphics
             'ORTEP-3 (Farrugia, 1997) and Mercury (Macrae <i>et al.</i>, 2008)'
_computing_publication_material
                            'SHELXL97 (Sheldrick, 2008) and PLATON (Spek, 2009)'
loop_
    _atom_site_type_symbol
    _atom_site_label
    _atom_site_fract_x
    _atom_site_fract_y
    _atom_site_fract_z
    _atom_site_U_iso_or_equiv
    _atom_site_thermal_displace_type
    _atom_site_calc_flag
    _atom_site_refinement_flags
    _atom_site_occupancy
    O O1 0.57567(10) 0.63507(13) 0.82246(19) 0.0791(6) Uani . . 1.000
    O O2 0.68831(9) 0.61154(13) 1.0638(2) 0.0867(6) Uani . . 1.000
    N N1 0.26475(8) 0.65004(11) 1.00157(16) 0.0369(4) Uani . . 1.000
    N N2 0.60377(10) 0.62354(11) 0.9829(2) 0.0541(5) Uani . . 1.000
    C C1 0.36701(10) 0.63347(11) 1.09502(17) 0.0347(4) Uani . . 1.000
    C C2 0.43444(10) 0.63446(11) 0.99596(18) 0.0372(4) Uani . . 1.000
    C C3 0.53073(10) 0.62306(12) 1.08717(19) 0.0404(5) Uani . . 1.000
    C C4 0.56150(12) 0.61009(14) 1.2695(2) 0.0543(6) Uani . . 1.000
    C C5 0.49261(13) 0.61086(15) 1.3644(2) 0.0588(6) Uani . . 1.000
    C C6 0.39530(12) 0.62219(13) 1.27825(19) 0.0478(5) Uani . . 1.000
    C C7 0.19176(11) 0.58625(15) 1.0622(2) 0.0502(5) Uani . . 1.000
    C C8 0.09152(11) 0.60310(14) 0.94307(19) 0.0445(5) Uani . . 1.000
    C C9 0.05107(12) 0.53434(15) 0.8091(2) 0.0528(6) Uani . . 1.000
    C C10 -0.04264(12) 0.54790(15) 0.7043(2) 0.0564(6) Uani . . 1.000
    C C11 -0.09779(12) 0.62937(15) 0.7283(2) 0.0541(6) Uani . . 1.000
    C C12 -0.05627(13) 0.69956(17) 0.8588(3) 0.0681(7) Uani . . 1.000
    C C13 0.03705(12) 0.68605(16) 0.9664(2) 0.0613(7) Uani . . 1.000
    C C14 -0.20099(14) 0.64248(19) 0.6153(3) 0.0808(9) Uani . . 1.000
    Cl Cl1 0.24918(3) 0.62691(3) 0.59416(4) 0.04700(10)
                                                      Uani . . 1.000
    H H1N 0.2565(11) 0.6433(12) 0.887(2) 0.042(4) Uiso . . 1.000
    H H2 0.41570 0.64250 0.87250 0.0450 Uiso calc R 1.000
    H H2N 0.2519(14) 0.7188(17) 1.020(3) 0.073(6) Uiso . . 1.000
    H H4 0.62700 0.60110 1.32670 0.0650 Uiso calc R 1.000
    H H5 0.51170 0.60370 1.48800 0.0710 Uiso calc R 1.000
    H H6 0.34910 0.62220 1.34350 0.0570 Uiso calc R 1.000
    H H7A 0.20890 0.51490 1.05980 0.0600 Uiso calc R 1.000
    H H7B 0.19290 0.60400 1.18420 0.0600 Uiso calc R 1.000
    H H9 0.08720 0.47860 0.78960 0.0630 Uiso calc R 1.000
    H H10 -0.06890 0.50060 0.61550 0.0680 Uiso calc R 1.000
    H H12 -0.09160 0.75670 0.87460 0.0820 Uiso calc R 1.000
    H H13 0.06320 0.73340 1.05520 0.0740 Uiso calc R 1.000
    H H14A -0.22840 0.70300 0.65160 0.1210 Uiso calc R 1.000
    H H14B -0.23900 0.58460 0.63070 0.1210 Uiso calc R 1.000
    H H14C -0.20110 0.64820 0.49180 0.1210 Uiso calc R 1.000
loop_
    _atom_site_aniso_label
    _atom_site_aniso_U_11
    _atom_site_aniso_U_22
    _atom_site_aniso_U_33
    _atom_site_aniso_U_12
    _atom_site_aniso_U_13
    _atom_site_aniso_U_23
    O1 0.0592(8) 0.1205(14) 0.0652(9) 0.0020(8) 0.0300(7) -0.0021(8)
    O2 0.0341(7) 0.1123(14) 0.1114(11) 0.0022(8) 0.0153(7) -0.0063(9)
    N1 0.0342(6) 0.0468(9) 0.0297(6) 0.0033(6) 0.0083(4) 0.0001(5)
    N2 0.0361(7) 0.0534(10) 0.0733(10) -0.0024(7) 0.0154(6) -0.0096(7)
    C1 0.0341(7) 0.0351(8) 0.0327(6) 0.0023(6) 0.0047(5) -0.0007(5)
    C2 0.0364(7) 0.0408(9) 0.0327(6) 0.0023(7) 0.0061(5) 0.0000(6)
    C3 0.0332(7) 0.0370(9) 0.0488(8) -0.0025(7) 0.0067(6) -0.0047(6)
    C4 0.0399(8) 0.0597(12) 0.0518(9) 0.0045(8) -0.0084(7) -0.0010(8)
    C5 0.0613(11) 0.0724(14) 0.0332(7) 0.0026(10) -0.0044(7) 0.0023(7)
    C6 0.0505(8) 0.0602(11) 0.0318(7) 0.0014(8) 0.0092(6) -0.0001(7)
    C7 0.0408(8) 0.0648(12) 0.0462(8) -0.0038(8) 0.0138(6) 0.0082(7)
    C8 0.0359(7) 0.0576(11) 0.0420(8) -0.0031(7) 0.0137(6) 0.0004(7)
    C9 0.0479(9) 0.0566(11) 0.0576(9) 0.0014(9) 0.0204(7) -0.0054(8)
    C10 0.0496(10) 0.0692(13) 0.0498(9) -0.0136(10) 0.0121(7) -0.0114(8)
    C11 0.0398(8) 0.0686(13) 0.0520(9) -0.0047(9) 0.0088(7) 0.0064(8)
    C12 0.0465(10) 0.0709(15) 0.0858(13) 0.0099(10) 0.0153(9) -0.0137(11)
    C13 0.0468(10) 0.0702(14) 0.0646(11) -0.0019(10) 0.0106(8) -0.0207(9)
    C14 0.0413(10) 0.104(2) 0.0879(14) -0.0025(11) 0.0006(9) 0.0170(12)
    Cl1 0.0535(2) 0.0530(3) 0.0344(2) -0.0059(2) 0.01160(10)
                                                           -0.0013(2)
_geom_special_details
;
Bond distances, angles <i>etc</i>. have been calculated using the rounded
fractional coordinates. All su's are estimated from the variances of the
(full) variance-covariance matrix. The cell e.s.d.'s are taken into account in
the estimation of distances, angles and torsion angles
;
loop_
    _geom_bond_atom_site_label_1
    _geom_bond_atom_site_label_2
    _geom_bond_site_symmetry_1
    _geom_bond_site_symmetry_2
    _geom_bond_distance
    _geom_bond_publ_flag
    O1 N2 . . 1.212(2) no
    O2 N2 . . 1.214(2) no
    N1 C1 . . 1.464(2) no
    N1 C7 . . 1.505(2) no
    N2 C3 . . 1.477(2) no
    N1 H2N . . 0.94(2) no
    N1 H1N . . 0.87(2) no
    C1 C2 . . 1.379(2) no
    C1 C6 . . 1.379(2) no
    C2 C3 . . 1.378(2) no
    C3 C4 . . 1.376(2) no
    C4 C5 . . 1.373(2) no
    C5 C6 . . 1.381(2) no
    C7 C8 . . 1.501(2) no
    C8 C13 . . 1.378(3) no
    C8 C9 . . 1.383(2) no
    C9 C10 . . 1.381(2) no
    C10 C11 . . 1.370(3) no
    C11 C12 . . 1.382(3) no
    C11 C14 . . 1.512(3) no
    C12 C13 . . 1.384(3) no
    C2 H2 . . 0.9300 no
    C4 H4 . . 0.9300 no
    C5 H5 . . 0.9300 no
    C6 H6 . . 0.9300 no
    C7 H7A . . 0.9700 no
    C7 H7B . . 0.9700 no
    C9 H9 . . 0.9300 no
    C10 H10 . . 0.9300 no
    C12 H12 . . 0.9300 no
    C13 H13 . . 0.9300 no
    C14 H14A . . 0.9600 no
    C14 H14B . . 0.9600 no
    C14 H14C . . 0.9600 no
loop_
    _geom_contact_atom_site_label_1
    _geom_contact_atom_site_label_2
    _geom_contact_distance
    _geom_contact_site_symmetry_1
    _geom_contact_site_symmetry_2
    _geom_contact_publ_flag
    Cl1 C2 3.5173(14) . . no
    Cl1 C6 3.6084(17) . 1_554 no
    Cl1 N1 3.1224(13) . . no
    Cl1 N1 3.0398(15) . 4_564 no
    Cl1 C1 3.5683(15) . 4_564 no
    Cl1 H6 2.6900 . 1_554 no
    Cl1 H2 2.7700 . . no
    Cl1 H7B 3.0800 . 1_554 no
    Cl1 H1N 2.255(15) . . no
    Cl1 H10 3.1400 . 3_566 no
    Cl1 H2N 2.11(2) . 4_564 no
    O1 C4 3.374(3) . 4_564 no
    O2 C7 3.393(2) . 3_667 no
    O1 H5 2.5500 . 1_554 no
    O1 H2 2.4100 . . no
    O2 H7A 2.5600 . 3_667 no
    O2 H4 2.4200 . . no
    O2 H14A 2.7200 . 4_665 no
    N1 Cl1 3.1224(13) . . no
    N1 Cl1 3.0398(15) . 4_565 no
    N2 C2 3.445(2) . 3_667 no
    C1 Cl1 3.5683(15) . 4_565 no
    C2 C6 3.591(2) . 4_564 no
    C2 N2 3.445(2) . 3_667 no
    C2 C3 3.505(2) . 3_667 no
    C2 Cl1 3.5173(14) . . no
    C3 C3 3.526(2) . 3_667 no
    C3 C2 3.505(2) . 3_667 no
    C4 O1 3.374(3) . 4_565 no
    C5 C5 3.567(3) . 3_668 no
    C6 C2 3.591(2) . 4_565 no
    C6 Cl1 3.6084(17) . 1_556 no
    C7 O2 3.393(2) . 3_667 no
    C7 C10 3.595(2) . 3_567 no
    C8 C10 3.591(2) . 3_567 no
    C10 C8 3.591(2) . 3_567 no
    C10 C7 3.595(2) . 3_567 no
    C5 H5 3.0500 . 3_668 no
    C6 H7B 2.8000 . . no
    C6 H7A 3.0900 . . no
    C7 H6 2.7300 . . no
    C13 H2N 3.01(2) . . no
    C14 H12 3.0300 . 4_564 no
    C14 H4 2.9000 . 1_454 no
    H1N Cl1 2.255(15) . . no
    H1N H2 2.3000 . . no
    H2 O1 2.4100 . . no
    H2 H1N 2.3000 . . no
    H2 Cl1 2.7700 . . no
    H2N C13 3.01(2) . . no
    H2N Cl1 2.11(2) . 4_565 no
    H4 O2 2.4200 . . no
    H4 H14C 2.5300 . 1_656 no
    H4 C14 2.9000 . 1_656 no
    H5 O1 2.5500 . 1_556 no
    H5 C5 3.0500 . 3_668 no
    H6 C7 2.7300 . . no
    H6 H7B 2.2600 . . no
    H6 Cl1 2.6900 . 1_556 no
    H7A C6 3.0900 . . no
    H7A H9 2.3900 . . no
    H7A O2 2.5600 . 3_667 no
    H7B H6 2.2600 . . no
    H7B Cl1 3.0800 . 1_556 no
    H7B C6 2.8000 . . no
    H7B H13 2.5200 . . no
    H9 H7A 2.3900 . . no
    H10 Cl1 3.1400 . 3_566 no
    H12 H14C 2.3600 . 4_565 no
    H12 H14A 2.3500 . . no
    H12 C14 3.0300 . 4_565 no
    H13 H7B 2.5200 . . no
    H14A O2 2.7200 . 4_464 no
    H14A H12 2.3500 . . no
    H14C H4 2.5300 . 1_454 no
    H14C H12 2.3600 . 4_564 no
loop_
    _geom_angle_atom_site_label_1
    _geom_angle_atom_site_label_2
    _geom_angle_atom_site_label_3
    _geom_angle_site_symmetry_1
    _geom_angle_site_symmetry_2
    _geom_angle_site_symmetry_3
    _geom_angle
    _geom_angle_publ_flag
    C1 N1 C7 . . . 116.30(10)
                            no
    O1 N2 O2 . . . 124.2(2) no
    O1 N2 C3 . . . 118.10(10)
                            no
    O2 N2 C3 . . . 117.60(10)
                            no
    C1 N1 H2N . . . 106.0(13) no
    C7 N1 H1N . . . 110.1(11) no
    C7 N1 H2N . . . 108.0(13) no
    H1N N1 H2N . . . 105.9(17) no
    C1 N1 H1N . . . 109.9(11) no
    N1 C1 C2 . . . 118.20(10)
                            no
    N1 C1 C6 . . . 120.70(10)
                            no
    C2 C1 C6 . . . 121.09(14) no
    C1 C2 C3 . . . 117.37(13) no
    N2 C3 C4 . . . 118.80(10)
                            no
    N2 C3 C2 . . . 118.00(10)
                            no
    C2 C3 C4 . . . 123.15(14) no
    C3 C4 C5 . . . 117.99(15) no
    C4 C5 C6 . . . 120.72(14) no
    C1 C6 C5 . . . 119.67(15) no
    N1 C7 C8 . . . 110.50(10)
                            no
    C7 C8 C13 . . . 120.98(15) no
    C9 C8 C13 . . . 118.50(15) no
    C7 C8 C9 . . . 120.52(16) no
    C8 C9 C10 . . . 120.38(17) no
    C9 C10 C11 . . . 121.48(16) no
    C10 C11 C12 . . . 118.05(16) no
    C12 C11 C14 . . . 120.85(18) no
    C10 C11 C14 . . . 121.10(17) no
    C11 C12 C13 . . . 120.99(19) no
    C8 C13 C12 . . . 120.56(17) no
    C1 C2 H2 . . . 121.00 no
    C3 C2 H2 . . . 121.00 no
    C3 C4 H4 . . . 121.00 no
    C5 C4 H4 . . . 121.00 no
    C4 C5 H5 . . . 120.00 no
    C6 C5 H5 . . . 120.00 no
    C1 C6 H6 . . . 120.00 no
    C5 C6 H6 . . . 120.00 no
    N1 C7 H7A . . . 110.00 no
    N1 C7 H7B . . . 110.00 no
    C8 C7 H7A . . . 110.00 no
    C8 C7 H7B . . . 110.00 no
    H7A C7 H7B . . . 108.00 no
    C8 C9 H9 . . . 120.00 no
    C10 C9 H9 . . . 120.00 no
    C9 C10 H10 . . . 119.00 no
    C11 C10 H10 . . . 119.00 no
    C11 C12 H12 . . . 120.00 no
    C13 C12 H12 . . . 120.00 no
    C8 C13 H13 . . . 120.00 no
    C12 C13 H13 . . . 120.00 no
    C11 C14 H14A . . . 109.00 no
    C11 C14 H14B . . . 109.00 no
    C11 C14 H14C . . . 109.00 no
    H14A C14 H14B . . . 109.00 no
    H14A C14 H14C . . . 109.00 no
    H14B C14 H14C . . . 109.00 no
loop_
    _geom_torsion_atom_site_label_1
    _geom_torsion_atom_site_label_2
    _geom_torsion_atom_site_label_3
    _geom_torsion_atom_site_label_4
    _geom_torsion_site_symmetry_1
    _geom_torsion_site_symmetry_2
    _geom_torsion_site_symmetry_3
    _geom_torsion_site_symmetry_4
    _geom_torsion
    _geom_torsion_publ_flag
    C7 N1 C1 C2 . . . . 140.58(14) no
    C7 N1 C1 C6 . . . . -42.5(2) no
    C1 N1 C7 C8 . . . . -174.06(13) no
    O1 N2 C3 C2 . . . . 0.8(2) no
    O1 N2 C3 C4 . . . . -179.97(17) no
    O2 N2 C3 C2 . . . . -178.65(16) no
    O2 N2 C3 C4 . . . . 0.6(2) no
    C2 C1 C6 C5 . . . . -0.5(2) no
    N1 C1 C2 C3 . . . . 177.31(13) no
    N1 C1 C6 C5 . . . . -177.32(15) no
    C6 C1 C2 C3 . . . . 0.4(2) no
    C1 C2 C3 C4 . . . . 0.6(2) no
    C1 C2 C3 N2 . . . . 179.76(13) no
    N2 C3 C4 C5 . . . . 179.37(16) no
    C2 C3 C4 C5 . . . . -1.5(3) no
    C3 C4 C5 C6 . . . . 1.3(3) no
    C4 C5 C6 C1 . . . . -0.4(3) no
    N1 C7 C8 C13 . . . . -81.38(19) no
    N1 C7 C8 C9 . . . . 99.82(19) no
    C7 C8 C9 C10 . . . . 177.41(16) no
    C13 C8 C9 C10 . . . . -1.4(3) no
    C7 C8 C13 C12 . . . . -178.34(17) no
    C9 C8 C13 C12 . . . . 0.5(3) no
    C8 C9 C10 C11 . . . . 0.5(3) no
    C9 C10 C11 C14 . . . . -178.80(17) no
    C9 C10 C11 C12 . . . . 1.3(3) no
    C14 C11 C12 C13 . . . . 177.86(18) no
    C10 C11 C12 C13 . . . . -2.3(3) no
    C11 C12 C13 C8 . . . . 1.4(3) no
loop_
    _geom_hbond_atom_site_label_D
    _geom_hbond_atom_site_label_H
    _geom_hbond_atom_site_label_A
    _geom_hbond_site_symmetry_A
    _geom_hbond_distance_DH
    _geom_hbond_distance_HA
    _geom_hbond_distance_DA
    _geom_hbond_angle_DHA
    _geom_hbond_publ_flag
    N1 H1N Cl1 . 0.87(2) 2.26(2) 3.1220(10)
                                          175(2) yes
    N1 H2N Cl1 4_565 0.94(2) 2.11(2) 3.040(2) 169(2) yes
    C2 H2 Cl1 . 0.93 2.77 3.5170(10)
                                   139 yes
    C5 H5 O1 1_556 0.93 2.55 3.451(2) 164 yes
    C6 H6 Cl1 1_556 0.93 2.69 3.608(2) 167 yes
    C7 H7A O2 3_667 0.97 2.56 3.393(2) 144 yes
_iucr_refine_instructions_details
;
TITL exp_2623 in P 1 21/c 1
CELL  0.71073  14.2586  13.1416   7.7524   90.000  105.215   90.000
ZERR     4.00   0.0007   0.0008   0.0003    0.000    0.005    0.000
LATT   1
SYMM  - X, 1/2 + Y, 1/2 - Z
SFAC  C    H    CL   N    O
UNIT  56   60   4    8    8
MERG   2
OMIT    -1  60
FMAP   2
PLAN   20
BOND $H
HTAB N1 Cl1
HTAB N1 Cl1_$1
EQIV $1 x, -y+3/2, z+1/2
HTAB
CONF
TEMP 23
ACTA
MPLA 4 O1 O2 N2 C3
MPLA 6 C1 C2 C3 C4 C5 C6
MPLA 6 C8 C9 C10 C11 C12 C13
MPLA 9 O1 O2 N2 C1 C2 C3 C4 C5 C6 N1 C7
MPLA 10 O1 O2 N2 C1 C2 C3 C4 C5 C6 N1 C7
MPLA 8 C7 C8 C9 C10 C11 C12 C13 C14
L.S.  4
WGHT    0.065000
EXTI    0.005604
FVAR       4.83038
O1    5    0.575671    0.635075    0.822458    11.00000    0.05923    0.12048 =
         0.06516   -0.00205    0.02999    0.00200
O2    5    0.688311    0.611541    1.063795    11.00000    0.03409    0.11230 =
         0.11145   -0.00635    0.01535    0.00219
CL1   3    0.249183    0.626908    0.594161    11.00000    0.05355    0.05298 =
         0.03439   -0.00134    0.01160   -0.00591
N1    4    0.264754    0.650039    1.001572    11.00000    0.03417    0.04684 =
         0.02972    0.00006    0.00831    0.00330
N2    4    0.603771    0.623539    0.982894    11.00000    0.03612    0.05344 =
         0.07334   -0.00960    0.01539   -0.00241
C1    1    0.367014    0.633471    1.095024    11.00000    0.03409    0.03509 =
         0.03265   -0.00073    0.00465    0.00231
C2    1    0.434444    0.634456    0.995960    11.00000    0.03637    0.04078 =
         0.03270   -0.00003    0.00606    0.00227
AFIX  43
H2    2    0.415656    0.642491    0.872464    11.00000   -1.20000
AFIX   0
C3    1    0.530732    0.623065    1.087174    11.00000    0.03319    0.03703 =
         0.04877   -0.00472    0.00669   -0.00251
C4    1    0.561502    0.610089    1.269473    11.00000    0.03990    0.05971 =
         0.05184   -0.00100   -0.00841    0.00449
AFIX  43
H4    2    0.626973    0.601068    1.326677    11.00000   -1.20000
AFIX   0
C5    1    0.492615    0.610863    1.364374    11.00000    0.06127    0.07237 =
         0.03319    0.00233   -0.00435    0.00258
AFIX  43
H5    2    0.511706    0.603681    1.488022    11.00000   -1.20000
AFIX   0
C6    1    0.395303    0.622186    1.278246    11.00000    0.05049    0.06020 =
         0.03182   -0.00014    0.00919    0.00140
AFIX  43
H6    2    0.349085    0.622202    1.343473    11.00000   -1.20000
AFIX   0
C7    1    0.191761    0.586247    1.062220    11.00000    0.04084    0.06484 =
         0.04618    0.00825    0.01383   -0.00375
AFIX  23
H7A   2    0.208864    0.514915    1.059842    11.00000   -1.20000
H7B   2    0.192930    0.603980    1.184224    11.00000   -1.20000
AFIX   0
C8    1    0.091519    0.603105    0.943074    11.00000    0.03585    0.05762 =
         0.04201    0.00040    0.01370   -0.00311
C9    1    0.051073    0.534336    0.809144    11.00000    0.04789    0.05657 =
         0.05765   -0.00543    0.02040    0.00136
AFIX  43
H9    2    0.087187    0.478643    0.789562    11.00000   -1.20000
AFIX   0
C10   1   -0.042641    0.547897    0.704315    11.00000    0.04963    0.06923 =
         0.04979   -0.01137    0.01211   -0.01362
AFIX  43
H10   2   -0.068884    0.500637    0.615465    11.00000   -1.20000
AFIX   0
C11   1   -0.097793    0.629369    0.728256    11.00000    0.03984    0.06855 =
         0.05197    0.00645    0.00883   -0.00468
C12   1   -0.056273    0.699564    0.858824    11.00000    0.04649    0.07087 =
         0.08580   -0.01373    0.01525    0.00987
AFIX  43
H12   2   -0.091584    0.756720    0.874586    11.00000   -1.20000
AFIX   0
C13   1    0.037050    0.686049    0.966419    11.00000    0.04684    0.07024 =
         0.06457   -0.02067    0.01064   -0.00194
AFIX  43
H13   2    0.063211    0.733359    1.055229    11.00000   -1.20000
AFIX   0
C14   1   -0.200992    0.642485    0.615260    11.00000    0.04125    0.10433 =
         0.08787    0.01699    0.00058   -0.00253
AFIX  33
H14A  2   -0.228378    0.702975    0.651613    11.00000   -1.50000
H14B  2   -0.239032    0.584574    0.630654    11.00000   -1.50000
H14C  2   -0.201095    0.648234    0.491761    11.00000   -1.50000
AFIX   0
H1N   2    0.256550    0.643321    0.887206    11.00000    0.04192
H2N   2    0.251910    0.718785    1.019518    11.00000    0.07287
HKLF    4
REM  exp_2623 in P 1 21/c 1
REM R1 =  0.0429 for   2357 Fo > 4sig(Fo)  and  0.0783 for all   4075 data
REM    181 parameters refined using      0 restraints
END
;
