# Supplementary material for: N-(4-Methyl­benz­yl)-3-nitro­anilinium chloride
Source: Acta Crystallogr Sect E Struct Rep Online. 2012 Jun 20;68(Pt 7):o2152. doi: 10.1107/S1600536812026281 (PMC3393960; doi:10.1107/S1600536812026281)
Supplement: Supplementary file 2 [file e-68-o2152-Isup2.hkl]

#
# h,k,l, Fc-squared, Fo-squared, sigma(Fo-squared) and status flag
#
data_I
_shelx_title ' exp_2623 in P 1 21/c 1'
_shelx_refln_list_code          4
_shelx_F_calc_maximum      248.00
_exptl_crystal_F_000       816.00
_reflns_d_resolution_high  0.7107
 
loop_
 _symmetry_equiv_pos_as_xyz
 'x, y, z'
 '-x, y+1/2, -z+1/2'
 '-x, -y, -z'
 'x, -y-1/2, z-1/2'
 
_cell_length_a    14.2586
_cell_length_b    13.1416
_cell_length_c     7.7524
_cell_angle_alpha  90.000
_cell_angle_beta  105.215
_cell_angle_gamma  90.000
 
_shelx_F_squared_multiplier     1.000
 
loop_
 _refln_index_h
 _refln_index_k
 _refln_index_l
 _refln_F_squared_calc
 _refln_F_squared_meas
 _refln_F_squared_sigma
 _refln_observed_status
   4   0   0     2935.07     3077.05     15.01 o
   5   0   0      576.83      558.81      7.89 o
   6   0   0     9808.18    10540.43     34.35 o
   7   0   0      396.56      543.95      9.56 o
   8   0   0      150.73      178.17      7.03 o
   9   0   0      271.53      281.96      9.28 o
  10   0   0      114.22      114.17      3.27 o
  11   0   0       22.34       26.44      2.47 o
  12   0   0       47.10       53.53      7.73 o
  13   0   0      142.30      132.71      9.47 o
  14   0   0      355.06      337.35     12.14 o
  15   0   0       15.84       19.43      8.12 o
  16   0   0      118.56      130.58     10.44 o
  17   0   0       61.94       63.92      9.80 o
  18   0   0       48.28       60.94     10.87 o
  19   0   0       32.20       47.81     10.21 o
   3   1   0     5139.90     5051.35     17.15 o
   4   1   0      247.83      253.30      5.58 o
   5   1   0      577.47      561.99      5.66 o
   6   1   0      300.79      329.17      3.10 o
   7   1   0     1620.12     1630.96     28.05 o
   8   1   0       91.47      105.77      3.17 o
   9   1   0     1674.26     1680.89     12.74 o
  10   1   0      126.29      121.75      3.16 o
  11   1   0      269.17      263.25      6.98 o
  12   1   0      185.79      170.30      8.13 o
  13   1   0       77.52       75.88      5.72 o
  14   1   0        1.37        5.39      5.35 o
  15   1   0       14.06       21.01      5.92 o
  16   1   0        0.11        3.47      5.54 o
  17   1   0       28.10       42.37      6.97 o
  18   1   0        3.99        6.50      6.30 o
  19   1   0        1.88        2.25      6.51 o
   3   2   0       30.66       31.63      1.23 o
   4   2   0       22.77       20.12      1.39 o
   5   2   0       12.45       16.89      4.16 o
   6   2   0      122.22      132.98      5.71 o
   7   2   0       58.53       58.76      5.41 o
   8   2   0       81.92       72.64      2.56 o
   9   2   0        0.47        0.67      0.72 o
  10   2   0       19.58       13.86      2.50 o
  11   2   0        2.55        3.41      4.54 o
  12   2   0        3.65        5.22      5.06 o
  13   2   0        0.13       -0.80      5.25 o
  14   2   0        3.83        1.75      5.36 o
  15   2   0        0.98        2.06      5.30 o
  16   2   0        0.18        4.18      5.38 o
  17   2   0        0.01       -0.36      5.67 o
  18   2   0        0.03        0.99      6.22 o
  19   2   0        0.31        2.79      6.41 o
   1   3   0     1274.18     1426.06      8.75 o
   2   3   0     1448.91     1525.27     10.29 o
   3   3   0     2002.18     1953.29     34.46 o
   4   3   0        6.74        4.04      1.80 o
   5   3   0      155.21      138.60      3.18 o
   6   3   0      634.89      710.01     14.66 o
   7   3   0     1259.99     1247.96      7.43 o
   8   3   0       33.31       36.38      2.28 o
   9   3   0      338.29      329.26      9.26 o
  10   3   0      303.05      299.24      5.11 o
  11   3   0      267.06      235.74      4.98 o
  12   3   0       57.97       52.82      3.19 o
  13   3   0       19.54       19.17      5.64 o
  14   3   0       17.33       18.42      5.28 o
  15   3   0       10.30       14.09      5.72 o
  16   3   0        0.12       -2.01      6.05 o
  17   3   0       33.74       47.22      6.73 o
  18   3   0        0.01       -0.13      6.11 o
  19   3   0        0.93        3.75      6.16 o
   0   4   0    61502.89    53793.37    281.49 o
   1   4   0    14903.14    14778.28    167.64 o
   2   4   0     1297.93     1353.47      8.14 o
   3   4   0      570.08      552.62     13.86 o
   4   4   0      181.66      183.08      5.51 o
   5   4   0      193.05      176.01      6.07 o
   6   4   0     3252.12     3285.61     90.09 o
   7   4   0      113.04      107.71      5.76 o
   8   4   0      384.52      395.83      5.51 o
   9   4   0       59.17       48.32      2.04 o
  10   4   0       40.27       35.57      1.87 o
  11   4   0      122.78      111.24      3.71 o
  12   4   0      328.01      350.98     12.15 o
  13   4   0        0.05       -1.35      7.55 o
  14   4   0      132.31      143.91      7.43 o
  15   4   0        5.35       13.07      5.53 o
  16   4   0       68.73       69.47      7.29 o
  17   4   0       52.20       63.26      7.18 o
  18   4   0       58.58       74.09      7.99 o
   1   5   0      770.05      827.38      7.00 o
   2   5   0      227.17      249.55      4.64 o
   3   5   0     1661.31     1721.62     14.19 o
   4   5   0      539.59      478.81     22.34 o
   5   5   0      692.31      633.57      5.99 o
   6   5   0       28.06       33.08      1.58 o
   7   5   0      890.14      810.86     40.26 o
   8   5   0      148.55      101.89     18.00 o
   9   5   0     1402.79     1289.58    105.12 o
  10   5   0       10.37       12.51      7.37 o
  11   5   0      353.38      342.59     12.06 o
  12   5   0       46.10       45.94      7.78 o
  13   5   0       13.31       11.01      7.24 o
  14   5   0       12.23       11.02      7.34 o
  15   5   0       33.92       32.75      6.01 o
  16   5   0        1.62        6.67      6.35 o
  17   5   0       16.55       23.06      6.58 o
  18   5   0        7.00        4.31      6.33 o
   0   6   0       36.77       50.79      4.76 o
   1   6   0       66.94       55.20      3.25 o
   2   6   0       24.03       25.12      3.06 o
   3   6   0      195.97      229.09      6.58 o
   4   6   0      114.44      108.48      2.20 o
   5   6   0      120.93      123.90      6.45 o
   6   6   0      245.36      272.55      8.32 o
   7   6   0       30.66       31.65      5.79 o
   8   6   0       50.80       43.28      1.35 o
   9   6   0       16.40       15.45      6.70 o
  10   6   0      150.07      145.70      9.08 o
  11   6   0        4.22        2.49      7.67 o
  12   6   0        3.97        6.49      6.83 o
  13   6   0       20.77       20.01      8.28 o
  14   6   0        2.39        2.62      7.97 o
  15   6   0        0.45       -0.40      8.54 o
  16   6   0        0.72       -3.11      6.21 o
  17   6   0        0.05        1.26      6.10 o
  18   6   0        0.43        1.88      6.64 o
   1   7   0      127.88      122.58      4.43 o
   2   7   0      322.10      329.48      5.85 o
   3   7   0      462.20      414.11      9.29 o
   4   7   0        1.61       -2.29      4.59 o
   5   7   0        6.63        3.36      0.97 o
   6   7   0      182.27      188.06      7.81 o
   7   7   0      478.94      516.15     11.92 o
   8   7   0       30.40       35.50      7.28 o
   9   7   0       64.06       75.70      8.32 o
  10   7   0       49.00       46.56      8.01 o
  11   7   0       76.68       79.01      9.06 o
  12   7   0       18.46       11.17      8.55 o
  13   7   0       25.63       33.05      8.35 o
  14   7   0        0.44        1.19      8.62 o
  15   7   0        0.01       -0.36      8.86 o
  16   7   0        0.30       -3.21      9.27 o
  17   7   0       19.78       19.29      6.74 o
   0   8   0     7060.64     7264.02     35.06 o
   1   8   0     2757.33     3024.59     28.82 o
   2   8   0      279.73      319.22     26.97 o
   3   8   0       96.66      116.69     23.77 o
   4   8   0       12.11        5.08      5.85 o
   5   8   0        5.57        3.05      1.18 o
   6   8   0     1109.33     1260.76     16.90 o
   7   8   0       26.61       34.82      7.44 o
   8   8   0      422.87      428.49     12.08 o
   9   8   0       48.65       48.50      8.32 o
  10   8   0        0.53       -1.87      7.83 o
  11   8   0       56.44       49.79      8.26 o
  12   8   0      182.10      190.58     11.03 o
  13   8   0       27.26       28.19      8.84 o
  14   8   0       42.44       42.01      9.22 o
  15   8   0        3.46       -0.64      9.16 o
  16   8   0       18.50       10.83      9.41 o
  17   8   0        7.46        5.01      6.41 o
   1   9   0      329.28      346.83      7.20 o
   2   9   0      187.61      191.79      5.95 o
   3   9   0      344.48      365.21      7.41 o
   4   9   0       90.00       87.47      7.67 o
   5   9   0      304.33      303.78     10.17 o
   6   9   0        6.92       10.33      7.00 o
   7   9   0      291.29      261.73     10.13 o
   8   9   0       24.46       31.35      8.05 o
   9   9   0      326.64      313.60     11.61 o
  10   9   0        5.33        7.39      7.25 o
  11   9   0      379.36      395.63     13.83 o
  12   9   0        3.42        5.76      8.60 o
  13   9   0       19.90       18.04      8.88 o
  14   9   0        2.09        4.28      8.65 o
  15   9   0       41.37       33.80      9.59 o
  16   9   0        3.06        7.79      8.14 o
   0  10   0        0.84        2.86      6.51 o
   1  10   0        0.66        2.99      4.71 o
   2  10   0      100.15      103.45      5.78 o
   3  10   0       20.40       16.67      4.75 o
   4  10   0       17.59       14.67      6.71 o
   5  10   0       51.54       43.78      6.94 o
   6  10   0       61.01       59.55      7.99 o
   7  10   0       14.60       16.41      7.32 o
   8  10   0       39.46       27.42      8.09 o
   9  10   0        0.56       -0.93      7.94 o
  10  10   0       49.75       36.03      9.06 o
  11  10   0        0.17        5.81      8.49 o
  12  10   0        1.12        0.75      8.68 o
  13  10   0       12.84       13.79      8.96 o
  14  10   0        0.81        3.55      9.24 o
  15  10   0        0.07        0.56      7.90 o
  16  10   0        0.32        9.41      8.85 o
   1  11   0        9.18       12.17      4.77 o
   2  11   0       40.86       36.49      5.03 o
   3  11   0       54.87       52.79      5.49 o
   4  11   0       13.75       13.71      7.33 o
   5  11   0        3.40        7.07      6.99 o
   6  11   0       58.03       52.11      8.09 o
   7  11   0       74.13       80.25      8.84 o
   8  11   0        0.05       -0.01      7.99 o
   9  11   0       22.74       17.94      8.34 o
  10  11   0        0.47       -2.78      8.41 o
  11  11   0       15.87       24.69      8.83 o
  12  11   0        0.10        3.27      8.59 o
  13  11   0        5.89       11.58      8.91 o
  14  11   0        0.12        5.41      9.36 o
  15  11   0        0.07        3.87      8.79 o
   0  12   0     1400.14     1609.41     22.19 o
   1  12   0      105.49       88.43      6.55 o
   2  12   0       12.08       -2.60      6.00 o
   3  12   0       19.56       17.81      8.40 o
   4  12   0       39.32       51.51      8.31 o
   5  12   0        8.83        9.78      7.23 o
   6  12   0      257.27      285.54     11.73 o
   7  12   0        3.99        1.88      7.33 o
   8  12   0       59.37       56.98      9.09 o
   9  12   0        7.89        9.23      7.49 o
  10  12   0       71.44       70.75      9.15 o
  11  12   0        8.36       18.45      9.21 o
  12  12   0        4.25       -3.89      7.78 o
  13  12   0        3.12        4.87      7.92 o
  14  12   0       26.69       37.35      8.76 o
   1  13   0       66.11       70.54      6.94 o
   2  13   0      122.20      114.59      7.34 o
   3  13   0      121.07      120.22      9.59 o
   4  13   0       15.29        7.15      8.32 o
   5  13   0       11.12       11.49      7.77 o
   6  13   0        1.02        0.48      7.51 o
   7  13   0       92.10      101.10     10.40 o
   8  13   0        0.47        3.36      7.78 o
   9  13   0       59.28       60.45      9.64 o
  10  13   0        4.35       11.16      8.66 o
  11  13   0       67.27       72.40      9.51 o
  12  13   0        4.76        3.11      9.04 o
  13  13   0        1.91        5.91      9.42 o
   0  14   0        0.01       -4.16      8.31 o
   1  14   0       10.75        6.99      5.98 o
   2  14   0       75.28       79.03      7.04 o
   3  14   0        0.36        1.46      8.76 o
   4  14   0        0.00        2.52      8.36 o
   5  14   0       15.66       17.00      8.01 o
   6  14   0        7.35        3.12      8.40 o
   7  14   0        0.86        0.33      8.70 o
   8  14   0       12.34        7.49      8.54 o
   9  14   0        2.68        4.93      7.93 o
  10  14   0        2.50        6.09      8.76 o
  11  14   0        5.19       13.80      9.73 o
  12  14   0        0.42        0.22      8.62 o
   1  15   0        0.13        0.25      5.65 o
   2  15   0        2.96        2.95      5.94 o
   3  15   0       14.40       14.96      8.29 o
   4  15   0        7.39        7.01      7.97 o
   5  15   0        0.14        2.26      7.78 o
   6  15   0        5.92        3.70      8.45 o
   7  15   0       14.01       13.21      8.66 o
   8  15   0        0.55        2.67      9.11 o
   9  15   0        2.82        6.95      9.57 o
  10  15   0        2.67        7.92      9.64 o
  11  15   0        3.34        4.74      8.02 o
   0  16   0      117.13      116.70     11.33 o
   1  16   0       37.60       30.49      6.60 o
   2  16   0        0.14       -3.31      6.63 o
   3  16   0        0.04       -2.50      9.65 o
   4  16   0        2.84       -1.09      9.40 o
   5  16   0        4.28        4.49      9.00 o
   6  16   0       23.89       27.22      8.72 o
   7  16   0        0.44        8.28      9.01 o
   8  16   0       20.82       18.48      9.79 o
   9  16   0        0.02        5.83      9.43 o
   1  17   0       19.14       23.64      6.73 o
   2  17   0       14.71        9.99      9.25 o
   3  17   0        6.68        7.71      9.09 o
   4  17   0        4.05       -0.14      8.49 o
   5  17   0        4.75       14.93     10.04 o
   6  17   0        6.09        4.50      8.44 o
   7  17   0        2.64        3.79      9.53 o
   0  18   0        9.18        7.96      9.07 o
   1  18   0        0.24        1.08      6.19 o
   2  18   0        1.92       -1.45      8.40 o
   3  18   0        0.89        0.20      8.37 o
   4  18   0        0.02        2.69      9.84 o
 -19   1   1        9.06        9.19      6.57 o
 -18   1   1        4.16       10.79      5.91 o
 -17   1   1       19.76       23.79      5.82 o
 -16   1   1        6.78        7.25      5.09 o
 -15   1   1       38.03       39.58      5.86 o
 -14   1   1       23.24       17.27      5.29 o
 -13   1   1        0.25        2.87      2.77 o
 -12   1   1       23.75       24.07      2.25 o
 -11   1   1      359.96      354.78      3.88 o
 -10   1   1      187.93      182.54      2.98 o
  -9   1   1      324.78      324.59      3.37 o
  -8   1   1      759.66      753.65     12.65 o
  -7   1   1      128.62      107.83      2.85 o
  -6   1   1      777.51      810.27      9.40 o
  -5   1   1      399.84      410.65      5.18 o
  -4   1   1     4031.02     4058.94     13.09 o
  -3   1   1     4240.63     4091.95     69.26 o
   2   1   1      687.41      770.75      9.84 o
   3   1   1       65.96       40.92     13.32 o
   4   1   1      622.83      431.60    144.95 o
   5   1   1      630.07      435.06    118.63 o
   6   1   1      651.42      817.41      8.09 o
   7   1   1      137.76      172.04      4.59 o
   8   1   1     1056.20     1102.34     10.14 o
   9   1   1       95.25       94.10      4.76 o
  10   1   1      184.67      190.58      6.05 o
  11   1   1       65.32       67.95      5.42 o
  12   1   1      125.35      130.54      6.73 o
  13   1   1        6.81        5.72      5.00 o
  14   1   1       13.67        9.00      4.96 o
  15   1   1       16.37       14.08      5.84 o
  16   1   1        2.42        5.73      6.15 o
  17   1   1        0.55       -0.08      5.88 o
  18   1   1        0.00        3.75      6.67 o
 -19   2   1       15.40       18.91      6.69 o
 -18   2   1      102.02      130.18      8.15 o
 -17   2   1        1.80        1.02      5.75 o
 -16   2   1        0.18        0.49      5.39 o
 -15   2   1       39.69       40.57      5.90 o
 -14   2   1       31.67       36.16      3.65 o
 -13   2   1      829.14      834.25     15.93 o
 -12   2   1     2246.66     2266.27     23.62 o
 -11   2   1        0.42        2.04      1.82 o
 -10   2   1      432.19      438.87      7.59 o
  -9   2   1       64.96       69.13      2.47 o
  -8   2   1       43.62       39.91      2.04 o
  -7   2   1      270.49      235.79      2.82 o
  -6   2   1     1193.84     1179.72      8.78 o
  -5   2   1      108.12      114.06      1.99 o
  -4   2   1      342.32      355.93      4.44 o
  -3   2   1      795.96      934.94      5.06 o
  -2   2   1     1637.10     1366.57      4.45 o
   1   2   1     8401.13     8076.03    162.59 o
   2   2   1     6624.35     6355.40     44.27 o
   3   2   1      294.14      356.09      8.84 o
   4   2   1      699.93      770.64      5.56 o
   5   2   1      138.27      115.98      5.15 o
   6   2   1     5167.80     5640.31     27.64 o
   7   2   1      264.45      224.19      7.20 o
   8   2   1       28.31       32.24      6.06 o
   9   2   1      309.60      276.47      6.45 o
  10   2   1       19.99       15.72      4.65 o
  11   2   1       45.27       54.32      5.31 o
  12   2   1      432.32      362.67     15.27 o
  13   2   1      115.05      111.43      6.54 o
  14   2   1       21.84       18.73      5.62 o
  15   2   1       60.45       59.96      6.43 o
  16   2   1        9.72       11.03      6.10 o
  17   2   1        1.93        3.77      6.12 o
  18   2   1       26.66       35.66      6.78 o
 -19   3   1       21.02       19.48      6.78 o
 -18   3   1        0.37        2.88      6.25 o
 -17   3   1       26.77       39.57     12.10 o
 -16   3   1       22.16       25.27      5.45 o
 -15   3   1        5.79        7.75      5.48 o
 -14   3   1       15.82       14.47      3.34 o
 -13   3   1       79.84       74.80      5.90 o
 -12   3   1       69.29       73.58      4.35 o
 -11   3   1       81.74       68.98      3.81 o
 -10   3   1       10.16       12.26      1.53 o
  -9   3   1     1002.28     1006.10     10.24 o
  -8   3   1      307.71      298.26      4.91 o
  -7   3   1      306.62      290.46      6.80 o
  -6   3   1      148.51      165.48      4.11 o
  -5   3   1      279.90      284.84      6.26 o
  -4   3   1      939.31     1003.07      9.56 o
  -3   3   1     9583.29     9411.66    101.97 o
  -2   3   1     3146.62     3448.58     51.03 o
  -1   3   1      182.64      167.19      4.92 o
   0   3   1     4134.41     4372.23     11.31 o
   1   3   1     1331.30     1462.02     10.21 o
   2   3   1     2355.53     2482.23      8.76 o
   3   3   1       94.71       91.98      2.41 o
   4   3   1      458.48      490.40      4.52 o
   5   3   1      141.54      146.84      4.52 o
   6   3   1      575.37      698.89     11.49 o
   7   3   1      414.01      482.36      7.15 o
   8   3   1      270.52      276.97     11.12 o
   9   3   1       63.81       53.79      7.10 o
  10   3   1       23.18       20.89      6.49 o
  11   3   1       16.69       18.74      4.87 o
  12   3   1       68.81       52.61      5.90 o
  13   3   1       14.73       12.10      5.20 o
  14   3   1       23.22       20.69      6.02 o
  15   3   1       14.63       14.86      5.87 o
  16   3   1        5.75        5.15      5.58 o
  17   3   1        0.02       -1.88      5.73 o
  18   3   1        2.71        4.18      6.64 o
 -19   4   1        0.01        4.65      6.18 o
 -18   4   1       10.10       13.88      6.73 o
 -17   4   1        0.11        1.06      5.76 o
 -16   4   1       21.91       18.70      5.92 o
 -15   4   1        3.66        2.23      5.31 o
 -14   4   1        8.49        4.66      5.27 o
 -13   4   1        1.80        1.13      7.12 o
 -12   4   1       26.85       24.56      3.47 o
 -11   4   1       17.25       13.32      2.90 o
 -10   4   1       90.28       90.97      3.70 o
  -9   4   1      258.58      268.70      5.96 o
  -8   4   1       23.37       25.66      2.40 o
  -7   4   1        1.05       -0.17      4.08 o
  -6   4   1      110.16      124.80      5.23 o
  -5   4   1       99.20       91.25      4.67 o
  -4   4   1       43.62       49.75      4.19 o
  -3   4   1     1100.84     1166.24     10.36 o
  -2   4   1     1086.97     1276.10      7.56 o
  -1   4   1      197.87      256.59      4.15 o
   0   4   1      376.70      433.68      4.88 o
   1   4   1      820.42      829.88      7.99 o
   2   4   1      215.30      213.01      5.89 o
   3   4   1        9.97       17.72      4.13 o
   4   4   1       29.00       27.48      1.91 o
   5   4   1        0.49       -0.94      1.88 o
   6   4   1       58.22       69.36      2.60 o
   7   4   1        4.96        3.97      2.01 o
   8   4   1      143.36      119.62      2.39 o
   9   4   1       14.09       12.40      1.25 o
  10   4   1        6.46        7.66      2.64 o
  11   4   1        0.44        0.31      2.62 o
  12   4   1        0.00        2.25      7.29 o
  13   4   1        0.22        3.65      5.63 o
  14   4   1        1.59        2.11      5.33 o
  15   4   1        0.41        4.16      5.95 o
  16   4   1        0.53        1.24      5.59 o
  17   4   1        0.28        2.26      6.45 o
  18   4   1        5.75        7.36      7.20 o
 -19   5   1        0.53        1.27      6.65 o
 -18   5   1        5.87        7.99      6.52 o
 -17   5   1       12.25        4.43      6.05 o
 -16   5   1       11.96       18.33      6.19 o
 -15   5   1       22.64       19.11      7.55 o
 -14   5   1        6.42       -0.43      7.48 o
 -13   5   1       63.63       62.37      8.31 o
 -12   5   1        5.83       17.61      7.91 o
 -11   5   1      403.50      385.87     12.16 o
 -10   5   1      430.50      434.53     11.43 o
  -9   5   1        1.21        0.98      5.46 o
  -8   5   1      285.30      287.09      8.63 o
  -7   5   1       20.10        9.02      4.55 o
  -6   5   1      672.33      666.26     10.43 o
  -5   5   1      476.07      523.65      8.87 o
  -4   5   1     2861.35     2940.72     18.37 o
  -3   5   1      303.21      267.01      9.33 o
  -2   5   1       21.21       20.28      4.28 o
  -1   5   1     1291.97     1394.05     10.42 o
   0   5   1       60.70       77.54      3.41 o
   1   5   1      377.04      398.32      5.23 o
   2   5   1        6.13        5.16      3.63 o
   3   5   1      324.37      351.53      7.75 o
   4   5   1     1232.12     1284.54     13.70 o
   5   5   1      522.58      529.09      9.82 o
   6   5   1       23.59       30.19      2.13 o
   7   5   1       84.98       95.01      2.95 o
   8   5   1      470.38      469.44     28.77 o
   9   5   1      256.87      253.97     14.32 o
  10   5   1      514.34      562.98     13.38 o
  11   5   1        7.45       10.49      7.57 o
  12   5   1       18.94       24.21      7.27 o
  13   5   1       41.86       45.94      8.53 o
  14   5   1       13.56       19.35      5.37 o
  15   5   1        8.95       12.34      6.13 o
  16   5   1        3.01        9.80      6.07 o
  17   5   1        2.66       -0.69      6.56 o
  18   5   1        4.30        8.38      6.53 o
 -18   6   1       63.84       79.47      7.71 o
 -17   6   1        2.72        3.08      6.23 o
 -16   6   1        0.07        0.06      8.48 o
 -15   6   1       44.96       50.08      8.74 o
 -14   6   1        0.46        2.00      7.75 o
 -13   6   1      307.95      321.27     12.23 o
 -12   6   1     1306.34     1408.09     20.48 o
 -11   6   1       63.16       54.19      7.94 o
 -10   6   1        0.29        3.86      6.31 o
  -9   6   1        2.90        5.07      5.44 o
  -8   6   1       31.60       25.96      5.90 o
  -7   6   1      268.05      235.51      8.00 o
  -6   6   1      678.42      786.54     11.89 o
  -5   6   1      772.57      861.29     11.77 o
  -4   6   1        0.82        2.35      4.26 o
  -3   6   1        4.44        5.03      2.84 o
  -2   6   1      772.32      910.90     10.55 o
  -1   6   1      294.85      274.09      5.90 o
   0   6   1      332.62      352.16      5.42 o
   1   6   1     1119.70     1195.26      9.01 o
   2   6   1     3485.60     3770.55     22.59 o
   3   6   1     1205.55     1320.46     14.19 o
   4   6   1       44.47       24.95      5.20 o
   5   6   1      377.81      357.05      8.95 o
   6   6   1      542.06      565.37     11.48 o
   7   6   1        7.60        6.97      6.20 o
   8   6   1      443.48      460.95     11.95 o
   9   6   1      941.29      985.43     16.74 o
  10   6   1       85.47       77.57      8.37 o
  11   6   1       96.95       81.65      8.30 o
  12   6   1        3.13        3.61      7.83 o
  13   6   1      226.26      213.49     11.00 o
  14   6   1       18.20       18.44      7.49 o
  15   6   1       40.09       51.17      6.41 o
  16   6   1        1.98        3.00      6.49 o
  17   6   1        3.75        2.08      5.91 o
 -18   7   1        0.22        4.85      5.76 o
 -17   7   1        8.41        2.68      6.58 o
 -16   7   1        2.01       -4.53      9.05 o
 -15   7   1       25.62       19.04      9.29 o
 -14   7   1       63.57       57.21      9.45 o
 -13   7   1        0.81        0.23      7.82 o
 -12   7   1        0.93        5.18      7.35 o
 -11   7   1      166.53      172.40      9.64 o
 -10   7   1        4.24       11.39      7.01 o
  -9   7   1      252.07      269.03      9.81 o
  -8   7   1       10.67       13.03      5.64 o
  -7   7   1      109.52       85.52      6.61 o
  -6   7   1        0.14       -0.85      4.91 o
  -5   7   1      397.72      329.10      8.52 o
  -4   7   1      729.43      740.09     11.45 o
  -3   7   1     1167.29     1160.52      9.80 o
  -2   7   1      109.70      115.10      4.43 o
  -1   7   1     1471.39     1469.93     15.36 o
   0   7   1       26.99       33.52      3.64 o
   1   7   1     1051.18     1239.01     34.00 o
   2   7   1     1042.68     1022.26     23.24 o
   3   7   1      138.41      128.82      6.62 o
   4   7   1      110.56      101.48      6.33 o
   5   7   1      293.93      319.19      9.50 o
   6   7   1        1.39        2.87      6.02 o
   7   7   1      355.55      383.67     11.22 o
   8   7   1        0.72        4.60      7.15 o
   9   7   1       64.84       63.83      8.78 o
  10   7   1        0.38       -0.98      7.36 o
  11   7   1       11.20        8.72      8.12 o
  12   7   1       79.45       68.23      8.64 o
  13   7   1        2.83        3.59      8.55 o
  14   7   1        4.28        8.62      7.79 o
  15   7   1       18.06       15.65      8.27 o
  16   7   1        9.75       13.47      5.87 o
  17   7   1        0.00        0.28      6.67 o
 -17   8   1        0.26       17.15      9.83 o
 -16   8   1        7.13       28.92      9.62 o
 -15   8   1       10.77       28.15      9.80 o
 -14   8   1       24.61       35.65      8.97 o
 -13   8   1       63.44       57.91      9.59 o
 -12   8   1        6.25        9.27      8.20 o
 -11   8   1       30.22       31.47      7.53 o
 -10   8   1        4.44        3.63      7.11 o
  -9   8   1       48.04       42.51      6.98 o
  -8   8   1        1.62        1.82      6.22 o
  -7   8   1       17.32       20.86      6.10 o
  -6   8   1       10.29       20.53      5.78 o
  -5   8   1      180.11      166.22      7.34 o
  -4   8   1      207.50      226.69      7.84 o
  -3   8   1       49.94       43.82      4.10 o
  -2   8   1       36.99       45.84      4.17 o
  -1   8   1       26.60       27.36      4.04 o
   0   8   1      585.92      611.75      7.96 o
   1   8   1      153.11      135.04      5.11 o
   2   8   1      381.73      426.94      7.15 o
   3   8   1        0.48       -1.22      5.59 o
   4   8   1        0.05       -0.74      6.08 o
   5   8   1        2.91        4.84      3.88 o
   6   8   1        1.21        5.30      7.02 o
   7   8   1        6.85        8.32      7.31 o
   8   8   1      207.09      203.45     10.02 o
   9   8   1       33.81       32.65      7.54 o
  10   8   1        0.19        0.88      8.04 o
  11   8   1        9.30       10.37      7.55 o
  12   8   1        2.61       -3.51      7.86 o
  13   8   1        0.26        0.41      8.73 o
  14   8   1        4.57        2.12      7.81 o
  15   8   1        0.96       -4.11      8.22 o
  16   8   1        0.38       -4.37      8.73 o
 -17   9   1        0.15        6.79      8.45 o
 -16   9   1       13.06       15.04      9.15 o
 -15   9   1        3.29        4.20      8.95 o
 -14   9   1        2.16       -2.68      8.44 o
 -13   9   1       34.36       34.43      8.82 o
 -12   9   1       62.04       72.48      8.89 o
 -11   9   1       25.47       20.20      8.21 o
 -10   9   1       59.44       51.47      8.19 o
  -9   9   1        0.75       -3.26      7.18 o
  -8   9   1      129.90      115.61      8.03 o
  -7   9   1       18.80       14.82      6.10 o
  -6   9   1      209.79      203.08      8.73 o
  -5   9   1      108.65      113.70      7.35 o
  -4   9   1      388.96      390.22     10.23 o
  -3   9   1       98.87       89.29      4.98 o
  -2   9   1      191.09      199.37      5.76 o
  -1   9   1      113.46      127.16      5.25 o
   0   9   1        1.54        0.59      4.05 o
   1   9   1        7.31       11.06      4.42 o
   2   9   1      158.97      156.79      5.67 o
   3   9   1       28.52       29.44      6.60 o
   4   9   1      415.00      434.24     11.75 o
   5   9   1      193.54      180.54      9.62 o
   6   9   1        0.09       -0.18      6.59 o
   7   9   1        0.33       -2.71      7.22 o
   8   9   1      183.35      198.88     10.66 o
   9   9   1       65.48       78.13      9.24 o
  10   9   1      136.55      158.06     10.66 o
  11   9   1       24.40       33.73      8.85 o
  12   9   1        8.64       16.31      8.59 o
  13   9   1       30.42       34.96      9.58 o
  14   9   1        1.71        0.25      7.78 o
  15   9   1        7.05        5.93      9.71 o
  16   9   1        6.12       14.46     10.10 o
 -16  10   1        0.69        1.88      7.63 o
 -15  10   1       11.38        2.98      8.90 o
 -14  10   1        0.00        4.95      8.34 o
 -13  10   1      219.24      230.69     11.95 o
 -12  10   1      144.23      150.36     11.27 o
 -11  10   1        5.16       -1.24      8.02 o
 -10  10   1        9.81        5.34      8.02 o
  -9  10   1       47.66       42.59      7.83 o
  -8  10   1        1.09        2.37      7.01 o
  -7  10   1       46.95       54.56      7.73 o
  -6  10   1      141.66      117.41      8.11 o
  -5  10   1      235.43      219.51      9.43 o
  -4  10   1      168.70      169.11      8.83 o
  -3  10   1      184.36      173.97      6.32 o
  -2  10   1       70.98       76.94      5.39 o
  -1  10   1        6.48        4.32      4.85 o
   0  10   1       47.55       49.84      5.25 o
   1  10   1     1064.82     1086.82     11.66 o
   2  10   1      185.37      200.85      6.69 o
   3  10   1      176.63      182.79      9.74 o
   4  10   1       40.93       40.46      7.37 o
   5  10   1      163.88      177.29      9.93 o
   6  10   1      123.38      118.83      8.80 o
   7  10   1       35.86       54.35      8.25 o
   8  10   1       20.87       20.26      8.04 o
   9  10   1      100.77      103.11      9.99 o
  10  10   1       28.02       38.94      8.52 o
  11  10   1        0.51        2.84      8.61 o
  12  10   1        3.33        3.98      8.47 o
  13  10   1       52.90       50.96     10.11 o
  14  10   1       42.03       47.59     10.14 o
  15  10   1       21.37       17.01      9.35 o
 -15  11   1        4.75        1.03      8.76 o
 -14  11   1       49.81       51.11      8.68 o
 -13  11   1        1.43       14.52      7.99 o
 -12  11   1        0.03        4.31      8.82 o
 -11  11   1       56.11       48.89      8.86 o
 -10  11   1        2.43       -4.13      8.25 o
  -9  11   1       41.76       44.68      7.56 o
  -8  11   1        0.07       -1.59      7.16 o
  -7  11   1       38.04       34.72      7.47 o
  -6  11   1       21.30       25.30      7.11 o
  -5  11   1       40.38       36.85      7.63 o
  -4  11   1       96.77      105.28      8.42 o
  -3  11   1      272.33      259.52      7.44 o
  -2  11   1       81.69       84.46      6.25 o
  -1  11   1      395.90      388.92      8.59 o
   0  11   1        5.81        5.20      5.23 o
   1  11   1      287.79      274.94     13.57 o
   2  11   1      274.04      264.79     14.32 o
   3  11   1      127.81      122.19      9.41 o
   4  11   1      132.82      126.67      9.58 o
   5  11   1       56.34       63.17      8.09 o
   6  11   1        0.26        2.32      6.90 o
   7  11   1       29.82       28.23      7.55 o
   8  11   1        6.06        4.36      8.28 o
   9  11   1        7.64        8.74      8.63 o
  10  11   1        0.56        6.88      8.30 o
  11  11   1        3.21        3.95      8.39 o
  12  11   1       42.53       39.11      8.68 o
  13  11   1        5.21       10.18      8.27 o
  14  11   1        5.77       23.39     10.08 o
 -15  12   1        2.70        4.47      7.69 o
 -14  12   1        5.99        8.87      8.35 o
 -13  12   1       11.89       20.12      8.12 o
 -12  12   1        4.61        8.96      7.99 o
 -11  12   1        3.99        5.23      8.18 o
 -10  12   1        4.01        5.05      8.19 o
  -9  12   1       17.90       17.32      8.07 o
  -8  12   1        0.68       -2.89      7.42 o
  -7  12   1        3.67        5.96      6.95 o
  -6  12   1       16.09       12.91      6.98 o
  -5  12   1        3.18        3.98      6.88 o
  -4  12   1        0.50        0.95      6.94 o
  -3  12   1       54.15       58.42     10.60 o
  -2  12   1       64.00       66.60      5.88 o
  -1  12   1        1.80        3.83      5.67 o
   0  12   1       32.35       25.94      5.63 o
   1  12   1      117.93      109.82      7.61 o
   2  12   1       67.75       70.00      6.31 o
   3  12   1        9.68        7.31      7.81 o
   4  12   1       17.71       14.27      7.54 o
   5  12   1        0.63       -1.22      8.01 o
   6  12   1        3.97        7.41      8.55 o
   7  12   1        5.80        4.16      8.49 o
   8  12   1        9.13       -0.72      8.56 o
   9  12   1        2.34        2.78      8.72 o
  10  12   1       14.97       15.81      9.48 o
  11  12   1        0.01        1.42      7.77 o
  12  12   1        0.28        0.53      9.03 o
  13  12   1        4.18        6.49      9.21 o
  14  12   1        2.54        5.57      8.27 o
 -14  13   1        0.03        6.70      9.42 o
 -13  13   1       17.53       22.99      9.63 o
 -12  13   1       29.72       45.46      9.18 o
 -11  13   1        0.08        7.11      8.71 o
 -10  13   1        8.31       15.32      8.39 o
  -9  13   1        1.61        3.16      8.21 o
  -8  13   1       23.73       35.45      8.55 o
  -7  13   1       15.60       12.24      8.35 o
  -6  13   1       47.81       48.84      8.67 o
  -5  13   1       27.25       25.10      8.05 o
  -4  13   1       41.58       53.05      8.39 o
  -3  13   1       33.10       29.29      6.08 o
  -2  13   1      137.31      137.00      7.81 o
  -1  13   1       10.69       10.19      5.78 o
   0  13   1        2.57       -1.42      6.13 o
   1  13   1       23.69       30.23      6.25 o
   2  13   1      143.64      148.20      7.60 o
   3  13   1        1.39       15.65      7.72 o
   4  13   1       96.72       96.69      9.85 o
   5  13   1       41.68       41.02      9.35 o
   6  13   1        1.15        1.22      8.42 o
   7  13   1        1.70        2.93      7.97 o
   8  13   1       52.06       62.96      9.66 o
   9  13   1        6.44        3.52      8.68 o
  10  13   1        8.69       11.63      8.19 o
  11  13   1       24.76       29.13     10.17 o
  12  13   1        6.56       14.17      9.21 o
  13  13   1       10.11        9.57      9.20 o
 -13  14   1       52.31       47.36      9.26 o
 -12  14   1       27.95       29.68      9.75 o
 -11  14   1        0.11        4.84      7.97 o
 -10  14   1        0.57       -0.74      8.64 o
  -9  14   1       12.50        9.41      8.33 o
  -8  14   1        0.26        0.95      7.39 o
  -7  14   1       26.28       40.15      8.81 o
  -6  14   1       16.23       13.71      8.33 o
  -5  14   1       93.73       98.73     10.03 o
  -4  14   1       48.97       42.17      8.58 o
  -3  14   1       60.48       74.10     11.03 o
  -2  14   1       28.49       24.79      6.33 o
  -1  14   1       12.24        2.89      6.03 o
   0  14   1       18.19       25.06      6.37 o
   1  14   1      293.70      300.16      9.31 o
   2  14   1       16.76       14.64      8.80 o
   3  14   1       48.21       47.66      9.74 o
   4  14   1       11.04       36.34      9.73 o
   5  14   1       50.44       56.20     10.15 o
   6  14   1       40.67       37.66      9.07 o
   7  14   1       31.25       50.63     10.11 o
   8  14   1        0.01       -2.08      8.19 o
   9  14   1       11.46       20.25      8.98 o
  10  14   1       35.49       40.33     10.33 o
  11  14   1        1.69        9.88      8.21 o
  12  14   1        0.26        0.19      9.73 o
 -11  15   1        1.49        3.73      9.22 o
 -10  15   1        0.52        3.78      7.93 o
  -9  15   1       14.09       14.79      7.91 o
  -8  15   1        4.84        7.79      8.72 o
  -7  15   1        3.69        5.11      8.25 o
  -6  15   1       32.70       31.85      9.13 o
  -5  15   1        0.46        1.00      8.44 o
  -4  15   1        6.83        8.65      8.89 o
  -3  15   1       78.16       76.53      7.41 o
  -2  15   1       58.91       63.13      7.11 o
  -1  15   1       46.90       33.85      6.37 o
   0  15   1        0.18       -3.21      6.42 o
   1  15   1       50.47       36.75      6.86 o
   2  15   1       67.56       64.60     10.79 o
   3  15   1       50.07       40.87      9.64 o
   4  15   1       51.36       42.06      9.58 o
   5  15   1       20.13       31.46      9.89 o
   6  15   1        2.18       -0.54      8.27 o
   7  15   1        0.25       -1.74      9.25 o
   8  15   1        5.04        2.23      9.44 o
   9  15   1        4.37        5.76      9.64 o
  10  15   1        1.34       -0.22      9.34 o
 -10  16   1        1.16        4.07      9.28 o
  -9  16   1        3.07        4.87      8.71 o
  -8  16   1        0.00        3.28      9.11 o
  -7  16   1        2.30        4.59      8.89 o
  -6  16   1        3.55        0.93      8.57 o
  -5  16   1        1.06       -1.67      7.91 o
  -4  16   1        1.88        3.00      7.83 o
  -3  16   1        3.36        7.67      7.81 o
  -2  16   1       11.09       14.77      8.62 o
  -1  16   1        0.01        3.17      6.46 o
   0  16   1        3.23        3.94      5.67 o
   1  16   1       17.97       24.71      6.52 o
   2  16   1       21.11       14.52      9.63 o
   3  16   1        6.37        8.74      9.79 o
   4  16   1       15.14       11.29      8.80 o
   5  16   1        0.24       -2.30      8.74 o
   6  16   1        0.21       -2.55      9.21 o
   7  16   1        0.35        0.27      9.49 o
   8  16   1        1.03        4.85      9.86 o
   9  16   1        0.72        2.59      9.87 o
  -7  17   1        0.55       -4.72      9.43 o
  -6  17   1       18.17       10.27      8.41 o
  -5  17   1        1.38        0.82      9.63 o
  -4  17   1        1.75       -0.29      9.24 o
  -3  17   1        2.07        7.04      8.85 o
  -2  17   1       19.71       26.48      7.02 o
  -1  17   1        7.83       17.28      6.66 o
   0  17   1        9.15       19.64      6.52 o
   1  17   1        0.00        2.39      8.67 o
   2  17   1       11.89       20.15      9.00 o
   3  17   1        5.01       -0.39      8.44 o
   4  17   1       17.94       18.90     10.47 o
   5  17   1        3.75        0.51      9.04 o
   6  17   1        0.97       11.29     10.32 o
  -4  18   1        4.51        6.87      9.16 o
  -3  18   1        4.47        8.64      9.44 o
  -2  18   1       10.24        7.80      9.46 o
  -1  18   1       12.85       16.88      6.78 o
   0  18   1        0.17        6.84      6.73 o
   1  18   1       22.22       11.95      9.05 o
   2  18   1        9.76       12.57      9.05 o
   3  18   1       12.65       24.75     10.96 o
 -19   0   2        1.44        4.40      9.00 o
 -18   0   2       14.48       17.86      8.39 o
 -17   0   2       22.69       23.19      7.70 o
 -16   0   2        2.67        6.45      7.47 o
 -15   0   2        8.30        5.93      7.43 o
 -14   0   2       97.81       99.70      8.45 o
 -13   0   2       12.37       10.91      3.37 o
 -12   0   2      268.20      255.29      5.92 o
 -11   0   2      564.92      541.80      7.20 o
 -10   0   2        0.77        0.67      2.60 o
  -9   0   2      222.16      224.56      4.45 o
  -8   0   2     1009.96     1018.68     12.85 o
  -7   0   2     2480.11     2595.54     21.82 o
  -6   0   2      343.28      377.40      4.53 o
  -5   0   2      117.26      113.81      4.13 o
  -4   0   2       64.44       72.41      2.71 o
  -3   0   2     1128.91     1427.89     12.18 o
  -2   0   2    11664.48    12087.25     84.57 o
  -1   0   2      189.69      218.29     14.80 o
   0   0   2     3649.21     3702.73     13.88 o
   1   0   2     2508.27     2535.66     18.98 o
   2   0   2     2001.69     1951.74     17.92 o
   3   0   2     1329.42     1331.55     10.41 o
   4   0   2     3776.94     4042.56     19.89 o
   5   0   2      371.41      319.57      7.33 o
   6   0   2      243.41      288.07      7.36 o
   7   0   2     1821.66     1973.00     18.17 o
   8   0   2       10.13        3.25      5.01 o
   9   0   2      430.63      400.20     10.62 o
  10   0   2        0.78        2.40      6.16 o
  11   0   2     1033.24      979.88     16.95 o
  12   0   2        7.74       12.65      7.46 o
  13   0   2        1.78        0.61      7.06 o
  14   0   2       70.40       70.30      9.66 o
  15   0   2      124.25      114.09     10.08 o
  16   0   2       19.16       27.81      9.66 o
  17   0   2       86.15      107.97     11.03 o
  18   0   2       73.66      128.18     14.76 o
 -19   1   2        7.82       13.51      5.80 o
 -18   1   2        0.28       -1.80      5.44 o
 -17   1   2       10.54       16.46      5.44 o
 -16   1   2       90.70      102.06      4.87 o
 -15   1   2        6.33        5.03      3.62 o
 -14   1   2      145.31      142.53      5.63 o
 -13   1   2       69.68       53.26      3.65 o
 -12   1   2      754.28      724.38      6.57 o
 -11   1   2     1027.12     1048.13      7.05 o
 -10   1   2      162.36      143.19      2.88 o
  -9   1   2        6.22        4.95      1.80 o
  -8   1   2      415.38      384.54      3.66 o
  -7   1   2        0.02        0.81      1.44 o
  -6   1   2      239.14      298.88      2.98 o
  -5   1   2     3233.99     3213.79     29.49 o
  -4   1   2      875.20      830.32     11.28 o
  -3   1   2      362.75      443.66      2.80 o
  -2   1   2    15155.61    14735.34    266.45 o
  -1   1   2     2277.33     2355.73      9.60 o
   0   1   2      582.75      684.30      6.31 o
   1   1   2     1695.33     1686.03      9.81 o
   2   1   2     3074.63     3280.49      8.95 o
   3   1   2        2.30        5.31      1.29 o
   4   1   2      996.40     1095.75      8.34 o
   5   1   2     2467.86     2652.82     34.91 o
   6   1   2       30.63       32.50      5.25 o
   7   1   2      226.63      235.82      5.55 o
   8   1   2      187.38      186.55      5.43 o
   9   1   2      253.11      280.89      6.71 o
  10   1   2        8.01        8.91      4.50 o
  11   1   2       52.27       67.31      5.81 o
  12   1   2      386.13      349.73      8.92 o
  13   1   2        3.59        9.22      5.18 o
  14   1   2       28.27       42.64      6.31 o
  15   1   2        0.18        6.19      6.14 o
  16   1   2        2.79       -0.11      5.58 o
  17   1   2       10.16       15.72      7.02 o
  18   1   2      152.63      204.26     11.10 o
 -19   2   2        1.13       -0.36      6.05 o
 -18   2   2        0.23        0.55      5.49 o
 -17   2   2        6.47        4.97      5.53 o
 -16   2   2       21.66       20.13      5.95 o
 -15   2   2       23.20       18.20      3.51 o
 -14   2   2       16.94       15.63      2.68 o
 -13   2   2       70.44       68.04      3.25 o
 -12   2   2      166.80      178.26      3.28 o
 -11   2   2      145.05      151.87      3.08 o
 -10   2   2      279.89      286.16      3.55 o
  -9   2   2       70.54       66.84      2.10 o
  -8   2   2        5.52        5.95      1.48 o
  -7   2   2       23.14       23.41      1.60 o
  -6   2   2        2.12        2.06      1.37 o
  -5   2   2      571.46      599.56      5.41 o
  -4   2   2     2932.62     3087.95     13.58 o
  -3   2   2     3282.21     3429.78     17.13 o
  -2   2   2     1332.62     1380.52      7.48 o
  -1   2   2      893.95      947.44      2.58 o
   0   2   2      983.90     1011.14     11.09 o
   1   2   2      168.97      178.07      2.87 o
   2   2   2      111.07      109.43      2.10 o
   3   2   2       62.57       78.59      1.91 o
   4   2   2      157.35      197.29      5.18 o
   5   2   2      189.37      195.07      6.22 o
   6   2   2      124.39      131.96      3.89 o
   7   2   2        4.63        3.71      0.85 o
   8   2   2       13.92       15.90      3.67 o
   9   2   2       80.83       79.89      4.95 o
  10   2   2       85.96       76.54      5.22 o
  11   2   2        0.20       -0.03      5.26 o
  12   2   2        1.14        2.21      5.37 o
  13   2   2        6.05        5.05      5.32 o
  14   2   2        0.65       -1.23      5.51 o
  15   2   2        0.01        1.97      5.65 o
  16   2   2        4.42        7.56      6.19 o
  17   2   2        0.00        2.88     14.10 o
 -19   3   2       17.47       23.51      6.18 o
 -18   3   2        2.93        3.40      5.79 o
 -17   3   2        4.60        4.05      5.41 o
 -16   3   2       89.75      103.64      6.75 o
 -15   3   2        2.91        4.16      5.12 o
 -14   3   2      260.93      263.64      6.26 o
 -13   3   2       13.45        9.40      2.97 o
 -12   3   2      890.24      870.75      7.99 o
 -11   3   2      409.23      387.41      4.82 o
 -10   3   2      281.33      275.79      3.98 o
  -9   3   2        7.97        8.56      1.83 o
  -8   3   2      256.63      274.25      5.49 o
  -7   3   2        4.48        4.49      1.68 o
  -6   3   2      208.30      252.49      3.94 o
  -5   3   2      556.75      506.55      4.79 o
  -4   3   2     2424.15     2522.03      7.21 o
  -3   3   2       43.23       51.12      2.28 o
  -2   3   2     6913.75     7001.89     38.71 o
  -1   3   2       15.70        8.55      2.88 o
   0   3   2     2060.78     2224.09     21.22 o
   1   3   2     1691.63     1775.78     21.19 o
   2   3   2      794.17      772.91      8.64 o
   3   3   2      144.29      170.80      2.43 o
   4   3   2      179.71      173.52      2.39 o
   5   3   2      685.81      669.91      4.31 o
   6   3   2      179.66      175.54      4.34 o
   7   3   2      220.57      199.60     13.97 o
   8   3   2       64.89       57.46      4.06 o
   9   3   2        0.29        1.14      3.23 o
  10   3   2       99.83      102.28      3.94 o
  11   3   2      113.07      104.66      4.29 o
  12   3   2      245.81      207.99      6.18 o
  13   3   2        0.50       -1.28      5.35 o
  14   3   2       24.03       38.13      6.60 o
  15   3   2        5.89       10.18      6.08 o
  16   3   2        8.52       10.46      6.15 o
  17   3   2       28.25       45.39      7.17 o
 -19   4   2        1.37        2.92      5.89 o
 -18   4   2        8.65       12.89      6.39 o
 -17   4   2       22.98       30.30      5.83 o
 -16   4   2        0.28        3.26      5.81 o
 -15   4   2       21.79       19.30      3.74 o
 -14   4   2       64.27       71.93      5.07 o
 -13   4   2        4.77        7.03      2.95 o
 -12   4   2       87.60       90.85      4.91 o
 -11   4   2      666.87      672.16      8.55 o
 -10   4   2       23.03       19.54      3.09 o
  -9   4   2      150.12      130.08      6.60 o
  -8   4   2      564.47      505.16     37.26 o
  -7   4   2     1508.61     1300.12     38.26 o
  -6   4   2      228.27      292.04      6.66 o
  -5   4   2      337.83      293.42      6.11 o
  -4   4   2      365.22      355.20      3.40 o
  -3   4   2       40.49       33.49      1.68 o
  -2   4   2     2017.47     1977.97     15.30 o
  -1   4   2      949.90      977.59      6.39 o
   0   4   2     2925.03     2979.87     13.16 o
   1   4   2      674.70      663.93     21.47 o
   2   4   2      156.02      117.35      1.85 o
   3   4   2     1198.66     1192.58      7.55 o
   4   4   2     1119.52     1125.14      5.80 o
   5   4   2      660.18      616.64      7.70 o
   6   4   2      541.87      575.66     16.94 o
   7   4   2      659.45      686.32     26.21 o
   8   4   2       63.51       64.32      3.48 o
   9   4   2      808.60      778.74      9.41 o
  10   4   2      132.79      123.68      8.50 o
  11   4   2      405.49      384.06      8.77 o
  12   4   2       31.18       25.12      5.63 o
  13   4   2        0.32        1.37      4.93 o
  14   4   2       59.43       49.16      6.71 o
  15   4   2       99.24      104.18      7.41 o
  16   4   2       31.15       49.48      7.23 o
  17   4   2       26.67       28.67     10.57 o
 -19   5   2        2.28       -0.91      6.09 o
 -18   5   2        1.85        6.62      6.34 o
 -17   5   2        4.86        7.43      5.34 o
 -16   5   2       55.92       55.34      6.46 o
 -15   5   2        0.31        0.27      4.11 o
 -14   5   2       76.49       81.74      5.46 o
 -13   5   2       54.82       56.79      8.51 o
 -12   5   2      280.45      270.54     10.67 o
 -11   5   2      666.56      680.98     13.94 o
 -10   5   2      265.64      259.04      9.14 o
  -9   5   2       21.63       19.28      5.00 o
  -8   5   2      342.76      363.84      8.66 o
  -7   5   2        0.54        2.20      3.98 o
  -6   5   2      150.74      142.19      5.61 o
  -5   5   2     1486.39     1488.13     32.94 o
  -4   5   2      363.90      388.23      3.69 o
  -3   5   2       28.97       36.17      2.65 o
  -2   5   2     1396.07     1594.54      8.97 o
  -1   5   2      192.80      280.11      4.29 o
   0   5   2      689.01      793.22      6.55 o
   1   5   2      708.28      822.81     10.19 o
   2   5   2     1041.51     1028.51     18.92 o
   3   5   2       18.35       20.33      2.08 o
   4   5   2      429.71      417.72      4.62 o
   5   5   2      424.25      449.46      7.82 o
   6   5   2      433.47      397.58     11.73 o
   7   5   2      582.63      544.24     24.00 o
   8   5   2      166.91      145.67     12.49 o
   9   5   2       85.81       84.78      9.25 o
  10   5   2       60.89       53.85      4.15 o
  11   5   2       92.79       96.73      9.42 o
  12   5   2      161.41      162.85     10.57 o
  13   5   2        3.81        9.65      5.78 o
  14   5   2        6.40        8.76      5.88 o
  15   5   2        0.17        4.68      6.22 o
  16   5   2        2.78        1.45      6.03 o
  17   5   2       16.37       14.69      7.70 o
 -18   6   2        3.03        8.05      5.91 o
 -17   6   2        2.67        9.05      5.61 o
 -16   6   2        3.20        7.55      7.05 o
 -15   6   2        0.70        3.59      4.47 o
 -14   6   2       32.02       47.58      7.52 o
 -13   6   2        1.93       -0.99      7.23 o
 -12   6   2       59.10       69.17      8.36 o
 -11   6   2       11.50       10.80      6.81 o
 -10   6   2      159.60      161.78      8.02 o
  -9   6   2        2.40        3.30      5.25 o
  -8   6   2       13.75       10.56      4.58 o
  -7   6   2        2.78        7.04      4.25 o
  -6   6   2      218.27      205.55      6.76 o
  -5   6   2       40.37       36.90      2.09 o
  -4   6   2      599.13      647.93      9.12 o
  -3   6   2      186.30      267.68      8.77 o
  -2   6   2      109.21       79.67      3.35 o
  -1   6   2       51.89       57.78      3.11 o
   0   6   2       60.07       44.84      2.97 o
   1   6   2       61.02       80.35      4.94 o
   2   6   2       97.87      117.42      5.69 o
   3   6   2        0.15        0.90      0.84 o
   4   6   2       14.09       13.28      1.97 o
   5   6   2        6.83        5.86      1.77 o
   6   6   2        0.12        0.72      1.21 o
   7   6   2      157.58      141.23     12.45 o
   8   6   2       42.71       38.75      3.27 o
   9   6   2       30.34       23.20      3.03 o
  10   6   2       99.77       92.30      8.73 o
  11   6   2        4.80       -0.52      7.80 o
  12   6   2        9.17       15.06      8.12 o
  13   6   2       25.68       27.89      8.95 o
  14   6   2        4.75        4.09      6.08 o
  15   6   2        1.62        7.33      5.96 o
  16   6   2        8.74        7.30      6.65 o
 -18   7   2        3.76        7.21      7.20 o
 -17   7   2        0.01        3.23      7.83 o
 -16   7   2       66.27       68.26      5.92 o
 -15   7   2        5.59        1.01      7.89 o
 -14   7   2      137.28      119.52     10.00 o
 -13   7   2       27.08       21.93      7.97 o
 -12   7   2      163.76      152.90      9.81 o
 -11   7   2      208.50      209.90      9.86 o
 -10   7   2      220.59      235.66      9.65 o
  -9   7   2        5.36        0.55      5.55 o
  -8   7   2      221.42      221.86      8.11 o
  -7   7   2       22.35       20.09      4.94 o
  -6   7   2       11.04       17.78      4.68 o
  -5   7   2       83.27       71.01      1.85 o
  -4   7   2      671.09      701.57      7.90 o
  -3   7   2       63.38       58.94      3.88 o
  -2   7   2     1390.29     1398.67     11.91 o
  -1   7   2       59.20       62.27      3.87 o
   0   7   2      507.76      536.93      8.57 o
   1   7   2       97.72      105.16      5.22 o
   2   7   2       85.08       68.37      5.97 o
   3   7   2       93.93      104.88      6.32 o
   4   7   2       77.94       70.08      5.97 o
   5   7   2       50.55       47.24      2.62 o
   6   7   2      225.50      215.93      4.91 o
   7   7   2       52.49       45.05      7.25 o
   8   7   2      112.83      104.63      8.86 o
   9   7   2       28.29       24.64      7.59 o
  10   7   2      130.32      124.35     10.15 o
  11   7   2      105.75      106.12     10.09 o
  12   7   2       70.74       59.91      8.63 o
  13   7   2        1.28        0.42      8.76 o
  14   7   2        3.23        7.49      8.57 o
  15   7   2        8.45       14.42      6.55 o
  16   7   2        2.85        4.03      6.41 o
 -18   8   2        4.77        1.65      7.94 o
 -17   8   2       21.43       21.38      8.06 o
 -16   8   2        0.82       -0.61      7.77 o
 -15   8   2        8.19        4.07      8.47 o
 -14   8   2        0.16        2.57      7.17 o
 -13   8   2       44.84       49.78      8.02 o
 -12   8   2       59.14       51.23      8.03 o
 -11   8   2      235.77      235.66     10.70 o
 -10   8   2        5.38        5.77      6.76 o
  -9   8   2      193.50      206.47      9.02 o
  -8   8   2      198.59      188.84      8.32 o
  -7   8   2      578.63      544.23     11.33 o
  -6   8   2        7.46        6.26      5.09 o
  -5   8   2      144.55      126.96      8.93 o
  -4   8   2       96.13      107.38      4.65 o
  -3   8   2      195.87      170.84      5.13 o
  -2   8   2      400.46      376.05      6.55 o
  -1   8   2      106.15       95.03      4.46 o
   0   8   2      263.60      262.65     18.62 o
   1   8   2      697.80      658.32      8.23 o
   2   8   2       15.22        5.73      5.36 o
   3   8   2      413.23      407.92     10.45 o
   4   8   2       98.81       76.01      4.55 o
   5   8   2      182.66      175.03      8.82 o
   6   8   2      210.06      204.37      6.17 o
   7   8   2      340.36      373.04     12.20 o
   8   8   2        6.53        4.85      7.83 o
   9   8   2      296.92      314.88     12.55 o
  10   8   2      111.61      122.04      9.73 o
  11   8   2      121.94      120.95     10.12 o
  12   8   2        6.20        1.49      7.64 o
  13   8   2        0.87        4.03      8.94 o
  14   8   2       19.45       13.09      8.26 o
  15   8   2       38.48       29.77      6.64 o
  16   8   2       19.33       16.62      6.17 o
 -17   9   2        8.74        8.31      7.52 o
 -16   9   2       10.12       10.71      8.20 o
 -15   9   2        7.78        5.50      8.31 o
 -14   9   2       57.63       59.49      9.22 o
 -13   9   2        9.64        7.86      7.97 o
 -12   9   2       60.87       63.55      8.59 o
 -11   9   2      196.61      195.76     10.42 o
 -10   9   2      197.60      208.27     10.39 o
  -9   9   2       16.07       11.16      6.53 o
  -8   9   2      273.55      275.10      9.92 o
  -7   9   2        2.19       -0.07      5.82 o
  -6   9   2       22.09       17.28      5.78 o
  -5   9   2      180.59      182.72      7.90 o
  -4   9   2      222.55      234.21      6.21 o
  -3   9   2      136.14      147.96      6.73 o
  -2   9   2       35.82       33.60      4.40 o
  -1   9   2       24.47       25.35      5.35 o
   0   9   2      446.89      495.47      7.81 o
   1   9   2      127.97      148.71      5.60 o
   2   9   2      201.63      223.23      9.35 o
   3   9   2       40.96       43.97      6.96 o
   4   9   2      120.60      119.17      8.25 o
   5   9   2       22.78       27.20      6.58 o
   6   9   2      315.01      317.67     11.79 o
   7   9   2      334.75      337.73     11.77 o
   8   9   2       88.20       86.50      9.60 o
   9   9   2       26.08       29.66      8.68 o
  10   9   2       37.44       29.78      8.07 o
  11   9   2       34.35       38.95      8.41 o
  12   9   2       56.24       52.31      8.76 o
  13   9   2        3.42       12.74      8.74 o
  14   9   2        0.07        5.99      8.97 o
  15   9   2        2.76        5.17      9.84 o
 -16  10   2        4.41        5.53      7.57 o
 -15  10   2       14.16       23.57      8.78 o
 -14  10   2       81.69       97.36     10.28 o
 -13  10   2       13.44       12.90      8.34 o
 -12  10   2        1.83        0.63      7.21 o
 -11  10   2       25.49       28.24      7.77 o
 -10  10   2       25.08       30.19      7.34 o
  -9  10   2       12.44        1.13      7.08 o
  -8  10   2        0.24       -0.97      6.29 o
  -7  10   2        0.00       -0.54      5.88 o
  -6  10   2      118.28      122.01      7.89 o
  -5  10   2        0.63        2.02      5.52 o
  -4  10   2       33.08       28.30      4.57 o
  -3  10   2        4.00        3.44      4.15 o
  -2  10   2      195.84      192.17      6.41 o
  -1  10   2      139.37      137.79      5.79 o
   0  10   2        0.18       -0.18      4.26 o
   1  10   2      220.37      229.27      6.60 o
   2  10   2        0.05        3.10      6.66 o
   3  10   2       14.14        8.36      6.15 o
   4  10   2       11.05        6.98      6.49 o
   5  10   2       21.55       19.06      7.39 o
   6  10   2        0.10        5.82      7.64 o
   7  10   2      145.15      131.77      9.48 o
   8  10   2       50.44       47.38      9.04 o
   9  10   2        1.27        1.08      8.33 o
  10  10   2       19.40       17.44      7.83 o
  11  10   2        7.72       13.45      8.62 o
  12  10   2        7.19        7.79      8.90 o
  13  10   2       15.47       14.89      8.18 o
  14  10   2        1.09        0.15      9.42 o
 -16  11   2        7.34       17.22      7.67 o
 -15  11   2        0.53        3.09      8.44 o
 -14  11   2       73.78       79.30     10.14 o
 -13  11   2       11.09       11.68      8.59 o
 -12  11   2        5.02       -0.05      7.20 o
 -11  11   2       87.69       84.99      8.58 o
 -10  11   2       73.81       83.06      8.40 o
  -9  11   2       21.03        8.22      7.44 o
  -8  11   2      186.46      186.21      9.78 o
  -7  11   2       28.45       29.23      7.26 o
  -6  11   2        0.07        1.87      6.12 o
  -5  11   2       22.41       21.33      6.29 o
  -4  11   2       49.48       50.35     10.87 o
  -3  11   2        1.25        0.10      4.99 o
  -2  11   2      397.64      430.00      8.68 o
  -1  11   2        5.86        4.29      4.98 o
   0  11   2        4.07        0.83      4.77 o
   1  11   2       62.42       60.24      6.66 o
   2  11   2       51.71       57.31      7.69 o
   3  11   2        0.83        2.46      7.00 o
   4  11   2       38.11       41.73      8.22 o
   5  11   2        0.68       -0.95      7.32 o
   6  11   2       41.08       43.64      8.52 o
   7  11   2       14.00       11.07      8.23 o
   8  11   2        2.44       -1.42      8.65 o
   9  11   2        9.53       11.97      8.77 o
  10  11   2        0.53        1.27      7.74 o
  11  11   2        1.58        6.18      9.21 o
  12  11   2       41.60       35.82     10.06 o
  13  11   2        1.52        1.96      9.61 o
  14  11   2        0.37        1.60      8.03 o
 -15  12   2        5.18        8.24      8.50 o
 -14  12   2        3.45       11.92      8.34 o
 -13  12   2       25.24       34.47      9.23 o
 -12  12   2       13.42       12.02      7.51 o
 -11  12   2       73.41       91.47      9.42 o
 -10  12   2        2.26        8.71      7.16 o
  -9  12   2       94.95      100.79      9.15 o
  -8  12   2       47.07       33.01      7.49 o
  -7  12   2      145.11      133.07      9.12 o
  -6  12   2        1.01       -2.35      7.05 o
  -5  12   2       44.89       48.03      7.47 o
  -4  12   2       22.43       22.87      5.24 o
  -3  12   2      137.34      152.17      7.02 o
  -2  12   2       68.10       69.21      5.98 o
  -1  12   2        0.07       -0.78      5.14 o
   0  12   2        0.49        2.59      5.21 o
   1  12   2      382.98      413.92     17.80 o
   2  12   2        1.21        6.72      7.39 o
   3  12   2       74.86       75.29      8.43 o
   4  12   2        0.28       -2.86      7.78 o
   5  12   2       12.81       17.39      8.52 o
   6  12   2       18.70       17.33      8.64 o
   7  12   2      200.74      215.41     11.93 o
   8  12   2        8.59        4.74      7.83 o
   9  12   2       15.47       15.71      8.10 o
  10  12   2        9.20       11.22      9.34 o
  11  12   2       53.87       58.36      9.38 o
  12  12   2        0.19        1.01      7.98 o
  13  12   2        4.05        5.53      8.12 o
 -14  13   2        7.33        4.72      7.80 o
 -13  13   2       10.99        5.02      8.57 o
 -12  13   2        1.26        1.97      8.12 o
 -11  13   2       60.93       70.70      9.51 o
 -10  13   2       58.96       57.26      9.05 o
  -9  13   2        4.28        2.41      7.16 o
  -8  13   2       73.40       71.99      9.14 o
  -7  13   2        8.02        2.74      7.62 o
  -6  13   2       14.42       18.08      7.49 o
  -5  13   2       51.76       44.99      7.58 o
  -4  13   2       21.73       22.15      5.56 o
  -3  13   2        6.30        0.77      5.43 o
  -2  13   2       18.38       18.77      5.30 o
  -1  13   2       25.66       18.50      5.60 o
   0  13   2      151.71      164.52      7.32 o
   1  13   2        8.87       18.67      5.59 o
   2  13   2       26.11       36.74      8.90 o
   3  13   2        4.45        2.93      7.49 o
   4  13   2       45.37       50.48      9.33 o
   5  13   2        6.81        9.14      8.70 o
   6  13   2       31.07       38.68      8.58 o
   7  13   2       47.96       56.20     10.08 o
   8  13   2       47.12       53.64     10.25 o
   9  13   2        8.94        9.97      9.38 o
  10  13   2        7.88        7.40      7.89 o
  11  13   2        5.75        8.11      9.82 o
  12  13   2        8.35       -1.88      9.64 o
 -13  14   2        2.77        4.65      8.12 o
 -12  14   2        2.45        7.53      8.92 o
 -11  14   2        0.99        0.95      7.58 o
 -10  14   2       22.66       20.20      7.86 o
  -9  14   2        4.51        3.47      7.88 o
  -8  14   2        2.60        0.45      7.53 o
  -7  14   2        3.31       -3.31      7.87 o
  -6  14   2        0.01       -0.36      7.82 o
  -5  14   2       24.21       16.66      7.31 o
  -4  14   2       30.30       31.30      8.25 o
  -3  14   2        5.66       11.01      5.55 o
  -2  14   2        1.82       -0.17      5.38 o
  -1  14   2        0.10        1.90      5.42 o
   0  14   2       31.75       32.63      5.83 o
   1  14   2       57.24       50.12      9.44 o
   2  14   2        0.00       -2.43      8.32 o
   3  14   2        8.65        6.80      8.98 o
   4  14   2        0.58       -4.45      8.91 o
   5  14   2        1.71       -1.55      8.58 o
   6  14   2       24.30       25.47      8.45 o
   7  14   2        6.58        8.83      8.74 o
   8  14   2        0.15        3.27      8.94 o
   9  14   2        4.76        5.35      8.26 o
  10  14   2        7.17       11.97      9.66 o
  11  14   2        0.09       -4.04      8.33 o
 -11  15   2        7.19       14.64      9.35 o
 -10  15   2       44.49       48.23      9.82 o
  -9  15   2        0.07       -2.37      8.42 o
  -8  15   2       12.62       11.54      7.32 o
  -7  15   2        0.09       -4.15      8.30 o
  -6  15   2        8.13       10.55      8.21 o
  -5  15   2       12.03       13.55      8.37 o
  -4  15   2        3.28        7.76      8.04 o
  -3  15   2        0.00        1.58      5.82 o
  -2  15   2       29.77       29.48      5.89 o
  -1  15   2        2.55        1.94      5.93 o
   0  15   2        8.44        6.51      5.87 o
   1  15   2        9.07        6.05      8.97 o
   2  15   2        0.61        1.54      8.10 o
   3  15   2        1.86       -0.75      7.68 o
   4  15   2       37.54       41.35      9.44 o
   5  15   2        0.22        9.12      9.45 o
   6  15   2        4.73        6.00      8.10 o
   7  15   2        7.81        6.07      7.97 o
   8  15   2        1.60        3.67      8.46 o
   9  15   2        0.84       -3.52      8.35 o
  -9  16   2        7.48        6.05      9.21 o
  -8  16   2        0.76        3.88      7.82 o
  -7  16   2       36.94       38.39      9.31 o
  -6  16   2        4.27        0.84      7.58 o
  -5  16   2       24.07       25.81      8.17 o
  -4  16   2       18.96       19.46      7.73 o
  -3  16   2       10.74       13.52      6.09 o
  -2  16   2        2.40       -2.09      6.23 o
  -1  16   2       12.59       13.39      5.75 o
   0  16   2       10.44       10.75      6.35 o
   1  16   2       48.98       49.80     10.62 o
   2  16   2        4.59        1.06     10.05 o
   3  16   2       19.55       29.65     10.32 o
   4  16   2        0.14        0.30      8.60 o
   5  16   2        0.20        2.53      9.19 o
   6  16   2        5.95        4.13      8.13 o
   7  16   2       25.88       17.87      8.89 o
   8  16   2        0.25        3.34      8.23 o
  -7  17   2        4.31       14.55      8.12 o
  -6  17   2        6.13        2.28      8.48 o
  -5  17   2        2.32       -0.95      8.83 o
  -4  17   2        5.49       10.74      8.81 o
  -3  17   2        0.00       -3.22      8.67 o
  -2  17   2        7.12       14.41      6.34 o
  -1  17   2       10.16       11.88      6.35 o
   0  17   2       31.86       33.23     10.56 o
   1  17   2        0.10        3.16      9.91 o
   2  17   2        6.94        9.29      9.65 o
   3  17   2        1.58        5.34      8.65 o
   4  17   2        2.50       -5.03     10.06 o
   5  17   2        0.07       -3.49      8.55 o
  -3  18   2        0.00       11.09      8.62 o
  -2  18   2        0.63        1.20      6.60 o
  -1  18   2        0.00        5.06      6.66 o
   0  18   2        6.27        9.20     10.39 o
   1  18   2       15.30        7.27     10.07 o
 -20   1   3        4.19        3.58      5.81 o
 -19   1   3        9.39        9.48      5.36 o
 -18   1   3        1.45        1.35      4.23 o
 -17   1   3       53.49       52.30      3.79 o
 -16   1   3        0.84        2.26      3.51 o
 -15   1   3       21.68       21.80      3.87 o
 -14   1   3      228.08      234.70      4.53 o
 -13   1   3      569.78      553.13      9.09 o
 -12   1   3      123.65      116.87      3.59 o
 -11   1   3      105.00      105.65      2.70 o
 -10   1   3        6.75        5.53      1.73 o
  -9   1   3      284.17      267.72      3.59 o
  -8   1   3      179.46      189.68      3.00 o
  -7   1   3      544.90      602.76      4.53 o
  -6   1   3      274.87      296.32      3.70 o
  -5   1   3     1116.60     1180.77     13.00 o
  -4   1   3      370.16      415.82      3.08 o
  -3   1   3      116.53      110.20      1.65 o
  -2   1   3      119.12      119.37      1.58 o
  -1   1   3     1670.99     1753.21      7.90 o
   0   1   3     2972.98     3112.22     21.33 o
   1   1   3      256.67      250.72      3.89 o
   2   1   3       70.80       56.98      1.56 o
   3   1   3      142.29      126.93      2.20 o
   4   1   3     1046.26     1115.20     10.42 o
   5   1   3      585.64      579.89      5.48 o
   6   1   3      529.93      516.03      6.99 o
   7   1   3      317.44      296.97      4.96 o
   8   1   3       27.31       28.65      3.30 o
   9   1   3       59.26       54.23      4.69 o
  10   1   3       53.62       41.92      4.93 o
  11   1   3        6.14       10.68      4.99 o
  12   1   3       16.53       14.16      3.76 o
  13   1   3      150.58      134.88      5.31 o
  14   1   3        0.26        0.00      3.84 o
  15   1   3        9.88       21.89      6.47 o
  16   1   3        0.03        3.76      6.04 o
  17   1   3       40.51       56.51     11.54 o
 -19   2   3       22.49       19.18      4.27 o
 -18   2   3        8.91       16.55      5.89 o
 -17   2   3        1.49        4.80      5.33 o
 -16   2   3        3.57        5.53      3.35 o
 -15   2   3       31.07       26.37      3.07 o
 -14   2   3      132.59      122.81      3.92 o
 -13   2   3        4.51        6.65      2.30 o
 -12   2   3     1096.17     1059.94      6.69 o
 -11   2   3      517.68      486.34      6.21 o
 -10   2   3      305.87      287.44      3.85 o
  -9   2   3       17.04       20.19      1.90 o
  -8   2   3     1074.90      952.99      7.25 o
  -7   2   3        8.78       16.64      1.76 o
  -6   2   3     7040.58     7249.13     25.87 o
  -5   2   3     5225.53     5576.12     30.31 o
  -4   2   3      153.25      120.84      1.93 o
  -3   2   3        1.97        1.96      0.63 o
  -2   2   3     2041.97     2111.84     17.96 o
  -1   2   3     1081.15     1252.20      6.65 o
   0   2   3      471.30      420.32      2.56 o
   1   2   3       80.39       75.11      2.13 o
   2   2   3      650.03      596.97      4.61 o
   3   2   3        1.44        1.30      1.60 o
   4   2   3     1041.10     1032.14     10.27 o
   5   2   3       26.46       29.65      2.44 o
   6   2   3     1202.51     1184.44      8.10 o
   7   2   3      219.81      201.25      4.73 o
   8   2   3       82.04       85.99      3.73 o
   9   2   3       11.30        8.58      3.15 o
  10   2   3      173.75      177.36      6.14 o
  11   2   3       51.57       51.57      4.03 o
  12   2   3       36.04       42.12      3.96 o
  13   2   3       14.57       14.00      3.86 o
  14   2   3        1.08        0.00      5.41 o
  15   2   3        0.21       -1.78      5.54 o
  16   2   3       13.14        7.67      5.81 o
  17   2   3       40.87       57.44      7.97 o
 -19   3   3       16.24       16.15      6.34 o
 -18   3   3        1.86        3.41      5.48 o
 -17   3   3       56.50       68.74      6.45 o
 -16   3   3        2.05        3.08      5.06 o
 -15   3   3       56.94       56.29      3.34 o
 -14   3   3      109.60      106.79      3.81 o
 -13   3   3      482.00      457.60      6.51 o
 -12   3   3       45.94       45.28      2.76 o
 -11   3   3      116.89      120.73      3.35 o
 -10   3   3       12.07       14.10      2.08 o
  -9   3   3      274.81      274.98      3.68 o
  -8   3   3      242.87      252.68      3.44 o
  -7   3   3      449.69      510.50      6.08 o
  -6   3   3       12.00       15.46      2.24 o
  -5   3   3     1588.40     1637.88      7.67 o
  -4   3   3       22.77       20.06      1.47 o
  -3   3   3      367.05      357.57      2.93 o
  -2   3   3      389.16      415.31      2.72 o
  -1   3   3     1328.39     1322.60      9.15 o
   0   3   3     2106.54     2332.01     17.31 o
   1   3   3      682.68      654.52      4.84 o
   2   3   3       12.65       13.17      1.74 o
   3   3   3       98.03       89.57      2.40 o
   4   3   3      452.32      508.13      4.60 o
   5   3   3      552.95      535.85      4.65 o
   6   3   3      550.73      576.47      7.37 o
   7   3   3      176.00      173.28      4.15 o
   8   3   3       11.42       14.63      3.03 o
   9   3   3       15.68       16.95      3.15 o
  10   3   3        5.62        5.24      3.20 o
  11   3   3       12.10       15.87      3.38 o
  12   3   3        7.64        5.08      3.30 o
  13   3   3      100.16       90.72      6.79 o
  14   3   3        2.63        5.92      5.26 o
  15   3   3        5.30       14.73      6.00 o
  16   3   3        0.16        1.86      6.15 o
 -19   4   3        0.57        1.04      5.94 o
 -18   4   3       14.55       17.36      5.78 o
 -17   4   3        1.56        3.05      5.60 o
 -16   4   3        0.13        3.52      4.98 o
 -15   4   3        9.65       10.54      3.55 o
 -14   4   3       84.09       81.56      3.98 o
 -13   4   3      102.66       98.67      4.14 o
 -12   4   3       62.85       62.80      2.91 o
 -11   4   3      305.11      282.55      6.61 o
 -10   4   3        0.14        1.25      2.30 o
  -9   4   3        0.52        1.22      2.17 o
  -8   4   3       47.62       49.57      2.89 o
  -7   4   3        4.62        5.69      2.06 o
  -6   4   3      449.22      498.94      7.86 o
  -5   4   3     1619.34     1746.63     11.08 o
  -4   4   3     1607.54     1704.21      8.12 o
  -3   4   3      449.41      439.76      3.36 o
  -2   4   3        8.95        6.29      1.33 o
  -1   4   3      849.82      884.62      5.68 o
   0   4   3      462.96      514.99      4.35 o
   1   4   3        4.63       11.56      1.56 o
   2   4   3        2.05        0.62      1.72 o
   3   4   3      100.90      102.20      3.04 o
   4   4   3       16.71       16.77      1.87 o
   5   4   3      246.64      241.91      3.41 o
   6   4   3        0.58        0.81      3.11 o
   7   4   3      158.90      149.23      7.61 o
   8   4   3      397.18      413.99     25.39 o
   9   4   3      151.49      144.00      7.48 o
  10   4   3       15.75       11.09      3.65 o
  11   4   3        3.89        0.25      3.27 o
  12   4   3       13.55       15.25      5.52 o
  13   4   3        0.02        1.36      5.73 o
  14   4   3        0.00        2.42      5.49 o
  15   4   3       21.44       26.29      6.17 o
  16   4   3        5.60        4.78      6.14 o
 -19   5   3       11.72        4.22      5.61 o
 -18   5   3       11.96       11.09      5.60 o
 -17   5   3        1.67        1.19      5.29 o
 -16   5   3       11.64       13.27      3.69 o
 -15   5   3       32.40       34.24      4.74 o
 -14   5   3       39.18       43.64      4.75 o
 -13   5   3      153.08      141.15      5.79 o
 -12   5   3      204.41      204.49     21.50 o
 -11   5   3       29.95       31.78      7.63 o
 -10   5   3       61.85       55.53      6.65 o
  -9   5   3      129.69      113.57      6.04 o
  -8   5   3       47.40       49.12      4.73 o
  -7   5   3      170.88      199.52      6.08 o
  -6   5   3       15.32       19.92      3.78 o
  -5   5   3      784.06      769.46      5.90 o
  -4   5   3      825.51      823.84     10.27 o
  -3   5   3       61.83       53.26      2.08 o
  -2   5   3        4.54        6.84      1.85 o
  -1   5   3     1197.33     1232.89      7.85 o
   0   5   3     1205.75     1323.02     16.11 o
   1   5   3      333.74      354.29      3.75 o
   2   5   3      113.22      130.68      4.34 o
   3   5   3      102.17       98.01      3.19 o
   4   5   3      223.78      224.21      3.48 o
   5   5   3      174.87      177.40      3.11 o
   6   5   3      378.97      352.23      4.92 o
   7   5   3      505.78      497.97      7.46 o
   8   5   3       41.22       38.30      3.94 o
   9   5   3        0.15       -1.78      3.56 o
  10   5   3        0.10        0.57      3.52 o
  11   5   3       33.88       42.46      5.57 o
  12   5   3       18.33       19.26      5.51 o
  13   5   3      133.22      148.96      7.67 o
  14   5   3        0.38        8.19      5.74 o
  15   5   3        2.76        7.80      5.94 o
  16   5   3       11.41       13.22     10.06 o
 -18   6   3        9.72       20.94      6.03 o
 -17   6   3        0.07        2.07      5.53 o
 -16   6   3        4.54        2.69      4.12 o
 -15   6   3       10.11       10.96      4.36 o
 -14   6   3       95.12       94.33      5.45 o
 -13   6   3        6.25        9.96      4.43 o
 -12   6   3      405.39      431.27     17.22 o
 -11   6   3      317.50      280.65      9.50 o
 -10   6   3       92.71       97.89      6.44 o
  -9   6   3        6.87        5.79      4.50 o
  -8   6   3      318.89      320.10      8.21 o
  -7   6   3       16.45       23.87      4.39 o
  -6   6   3     2312.34     2315.78     22.86 o
  -5   6   3     2039.39     2025.97     23.58 o
  -4   6   3      218.52      219.13      4.19 o
  -3   6   3        0.01        1.02      1.90 o
  -2   6   3     1116.08     1174.04     16.15 o
  -1   6   3      272.53      254.58      4.60 o
   0   6   3      431.29      382.99      8.40 o
   1   6   3        0.69        0.15      1.64 o
   2   6   3      498.22      445.07      4.10 o
   3   6   3        0.81        3.35      2.43 o
   4   6   3      539.61      518.41     11.46 o
   5   6   3        0.04        0.41      2.09 o
   6   6   3      591.43      564.63      4.94 o
   7   6   3       61.47       55.81      4.09 o
   8   6   3       22.34       19.91      3.54 o
   9   6   3       23.32       20.95      3.55 o
  10   6   3      124.70      133.44      9.30 o
  11   6   3       11.83       10.40      7.16 o
  12   6   3       36.01       40.95      5.93 o
  13   6   3        8.83       14.47      6.08 o
  14   6   3        4.97        9.14      5.93 o
  15   6   3        2.64        0.36      6.42 o
  16   6   3       24.40       30.51      6.75 o
 -18   7   3        0.11        7.47      5.78 o
 -17   7   3       26.37       23.45      8.61 o
 -16   7   3        4.14       14.10      7.13 o
 -15   7   3       76.86       76.32      5.85 o
 -14   7   3        1.28        4.42      4.84 o
 -13   7   3      152.89      150.21      9.26 o
 -12   7   3       32.41       28.44      6.86 o
 -11   7   3       92.17       82.65      7.45 o
 -10   7   3        7.40        5.40      5.17 o
  -9   7   3      107.89       95.61      6.28 o
  -8   7   3       83.29       72.92      5.69 o
  -7   7   3      232.78      227.93      7.30 o
  -6   7   3        4.37        9.64      2.04 o
  -5   7   3      653.51      602.63      6.73 o
  -4   7   3      156.79      186.02      4.58 o
  -3   7   3      315.32      291.04      5.50 o
  -2   7   3      150.43      167.00      4.55 o
  -1   7   3      620.71      628.93      7.25 o
   0   7   3      294.49      373.91      8.77 o
   1   7   3      176.49      185.37      5.07 o
   2   7   3        7.28        8.47      1.62 o
   3   7   3      185.49      184.23      4.41 o
   4   7   3        0.72        0.40      2.40 o
   5   7   3      296.40      306.72     12.29 o
   6   7   3      334.04      313.37     13.18 o
   7   7   3       38.84       41.34      7.01 o
   8   7   3        0.04       -2.05      6.55 o
   9   7   3        9.20        8.85      7.69 o
  10   7   3        0.77       -0.37      7.07 o
  11   7   3       14.57       11.98      7.78 o
  12   7   3        0.00        2.83      8.47 o
  13   7   3       58.21       58.23      6.32 o
  14   7   3        2.10        3.34      5.91 o
  15   7   3        1.53        3.31      5.77 o
 -18   8   3        5.16       10.46      8.12 o
 -17   8   3       10.60       10.53      5.10 o
 -16   8   3       32.97       33.84      5.62 o
 -15   8   3       24.20       26.74      5.52 o
 -14   8   3        0.69        1.02      6.68 o
 -13   8   3        5.02        6.12      6.70 o
 -12   8   3       41.70       33.33      7.02 o
 -11   8   3       55.68       48.15      7.14 o
 -10   8   3       44.52       36.41      6.40 o
  -9   8   3        2.49       -1.66      5.20 o
  -8   8   3        6.45        6.21      4.95 o
  -7   8   3       88.97       77.91      5.92 o
  -6   8   3       15.22       14.55      1.71 o
  -5   8   3       17.02       14.37      2.09 o
  -4   8   3        0.15       -0.24      2.04 o
  -3   8   3      268.72      241.12      5.59 o
  -2   8   3      737.40      788.78      8.67 o
  -1   8   3        2.11        2.06      3.52 o
   0   8   3        8.39        9.32      3.44 o
   1   8   3       65.65       53.05      5.81 o
   2   8   3        0.68        2.00      1.71 o
   3   8   3        0.01        1.37      1.24 o
   4   8   3      170.57      153.70      7.22 o
   5   8   3        0.77        0.01      2.57 o
   6   8   3      264.31      289.92     10.65 o
   7   8   3       25.27       36.33      7.89 o
   8   8   3       11.99       14.28      7.78 o
   9   8   3        0.09        1.06      7.61 o
  10   8   3        7.72       15.96      8.21 o
  11   8   3        2.78        7.11      7.89 o
  12   8   3        5.05        8.80      8.88 o
  13   8   3        0.08        6.00      7.91 o
  14   8   3        2.88        4.23      6.33 o
  15   8   3        7.86        4.74      6.10 o
 -17   9   3        3.33        3.09      5.44 o
 -16   9   3        1.22       -1.74      4.96 o
 -15   9   3        1.33        7.66      5.17 o
 -14   9   3        4.59        8.52      7.41 o
 -13   9   3       30.51       27.14      7.44 o
 -12   9   3       72.97       61.36      7.93 o
 -11   9   3        0.41        3.67      6.47 o
 -10   9   3      109.64       91.29      7.61 o
  -9   9   3        5.56        3.96      5.75 o
  -8   9   3       64.57       47.94      6.33 o
  -7   9   3       97.01       90.78      6.85 o
  -6   9   3        4.49        2.84      4.98 o
  -5   9   3      100.66       95.24      3.12 o
  -4   9   3      141.55      144.44      5.31 o
  -3   9   3       31.83       27.78      4.11 o
  -2   9   3        1.93        4.58      3.81 o
  -1   9   3      619.55      632.48     20.94 o
   0   9   3       70.70       73.24      6.43 o
   1   9   3       17.50       17.00      6.03 o
   2   9   3       18.85       20.38      6.11 o
   3   9   3      138.24      137.15      2.95 o
   4   9   3        0.42       -1.19      3.02 o
   5   9   3       47.97       47.69      3.47 o
   6   9   3       64.68       77.46      7.98 o
   7   9   3      107.46      127.46      9.62 o
   8   9   3        1.54        8.53      7.78 o
   9   9   3       14.57       20.65      8.47 o
  10   9   3        2.67        6.53      8.06 o
  11   9   3        1.55        0.74      7.45 o
  12   9   3        0.64        5.36      8.25 o
  13   9   3       99.31      108.55     11.31 o
  14   9   3        0.06       -0.20      8.28 o
 -16  10   3       18.14       20.20      5.50 o
 -15  10   3       15.18       20.31      7.88 o
 -14  10   3        9.58       15.16      7.67 o
 -13  10   3        1.30        2.41      6.60 o
 -12  10   3      146.05      154.33      9.58 o
 -11  10   3       79.03       85.58      8.05 o
 -10  10   3        3.78        9.01      5.98 o
  -9  10   3        0.08       -0.39      5.68 o
  -8  10   3       29.54       32.85      6.38 o
  -7  10   3        1.91        0.23      5.77 o
  -6  10   3      656.63      669.29     13.00 o
  -5  10   3      237.35      234.29      8.87 o
  -4  10   3       17.81       16.73      4.49 o
  -3  10   3       44.45       42.76      4.83 o
  -2  10   3      693.80      712.54      9.62 o
  -1  10   3        0.03       -1.79      4.25 o
   0  10   3       75.51       81.56      5.11 o
   1  10   3        0.33        0.59      6.09 o
   2  10   3      266.80      266.57     10.09 o
   3  10   3        1.13       -2.12      6.79 o
   4  10   3      263.90      258.31      8.78 o
   5  10   3       31.55       29.18      3.52 o
   6  10   3       81.14       82.49      8.56 o
   7  10   3       55.65       51.34      8.90 o
   8  10   3       46.15       46.74      8.84 o
   9  10   3        0.25       -3.71      8.39 o
  10  10   3       22.37       24.46      8.03 o
  11  10   3        5.22        6.92      8.34 o
  12  10   3       38.95       36.58      8.92 o
  13  10   3        1.67        4.46      8.45 o
 -16  11   3        1.50        4.85      4.94 o
 -15  11   3       23.93       25.79      8.50 o
 -14  11   3        0.69        4.17      7.28 o
 -13  11   3       42.84       41.98      7.69 o
 -12  11   3       15.62       19.09      7.05 o
 -11  11   3       27.09       25.96      7.00 o
 -10  11   3        5.53       13.91      6.76 o
  -9  11   3       19.05       21.29      6.40 o
  -8  11   3       16.05       13.20      6.29 o
  -7  11   3       75.66       66.50      7.02 o
  -6  11   3        6.82        9.74      5.85 o
  -5  11   3      179.49      168.02      8.38 o
  -4  11   3       59.19       51.21      5.20 o
  -3  11   3       85.46       74.11      5.49 o
  -2  11   3       53.15       46.04      6.59 o
  -1  11   3      218.42      215.04      6.93 o
   0  11   3       31.98       31.20      5.86 o
   1  11   3       30.77       29.86      7.58 o
   2  11   3        0.01       -3.71      7.42 o
   3  11   3       86.20       81.28      8.50 o
   4  11   3        9.51       11.13      3.84 o
   5  11   3      195.84      212.33     11.20 o
   6  11   3       96.06       93.89      9.93 o
   7  11   3        0.02        0.33      7.24 o
   8  11   3        0.02       -1.11      7.57 o
   9  11   3       16.88       17.69      8.11 o
  10  11   3        0.01        1.80      8.73 o
  11  11   3        9.11       19.34      9.43 o
  12  11   3        0.11        3.59      9.57 o
  13  11   3       18.86       18.06      9.90 o
 -15  12   3        0.62        6.39      8.05 o
 -14  12   3        2.51        6.20      7.77 o
 -13  12   3        0.01       -2.53      7.09 o
 -12  12   3       12.75        5.87      7.29 o
 -11  12   3       53.24       57.86      8.00 o
 -10  12   3        3.77        2.76      6.42 o
  -9  12   3        0.43       -0.19      6.71 o
  -8  12   3       11.73       11.49      6.26 o
  -7  12   3        3.43        4.20      6.22 o
  -6  12   3        0.41        2.19      5.85 o
  -5  12   3       18.81       13.02      6.25 o
  -4  12   3        5.62        4.70      4.95 o
  -3  12   3       40.69       40.30      5.08 o
  -2  12   3      115.71      122.20     21.07 o
  -1  12   3        0.72        2.04      4.84 o
   0  12   3       11.32        5.69      4.74 o
   1  12   3       22.46       14.51      7.22 o
   2  12   3        0.25       -3.25      7.67 o
   3  12   3        0.48       -3.83      8.10 o
   4  12   3       78.75       73.76      9.68 o
   5  12   3        4.03        8.04      8.53 o
   6  12   3       47.56       56.01      8.70 o
   7  12   3        4.21       -1.86      8.91 o
   8  12   3        2.34        0.61      8.96 o
   9  12   3        0.08       -2.76      9.19 o
  10  12   3        0.05       -4.15      8.31 o
  11  12   3        0.01        3.55      8.36 o
  12  12   3        1.38       -4.09      8.61 o
 -14  13   3        1.88        3.91      8.09 o
 -13  13   3       11.55       10.33      7.61 o
 -12  13   3        1.32        2.04      7.97 o
 -11  13   3       12.07       13.54      7.82 o
 -10  13   3       29.91       24.83      7.60 o
  -9  13   3        6.73       12.89      7.27 o
  -8  13   3       13.23       11.94      6.80 o
  -7  13   3       11.53        8.67      7.35 o
  -6  13   3        0.07        3.07      6.22 o
  -5  13   3       13.41       14.32      7.14 o
  -4  13   3        9.63       10.57      5.32 o
  -3  13   3       21.00       19.70      5.02 o
  -2  13   3        5.97        5.46      4.79 o
  -1  13   3      140.54      133.92      6.62 o
   0  13   3        3.26        4.42      7.73 o
   1  13   3       18.76       26.46      8.73 o
   2  13   3       20.20       29.76      8.38 o
   3  13   3       14.76       19.06      8.59 o
   4  13   3        3.57        2.30      8.48 o
   5  13   3       39.86       43.58      9.57 o
   6  13   3        0.01        3.64      7.76 o
   7  13   3        4.10        6.91      8.81 o
   8  13   3        1.22        0.44      8.80 o
   9  13   3       12.50        6.96      8.34 o
  10  13   3        0.20       -2.68      9.50 o
  11  13   3        0.48        2.68      9.12 o
 -12  14   3       16.84       12.80      7.56 o
 -11  14   3       31.68       32.58      7.76 o
 -10  14   3        0.41       -0.82      7.09 o
  -9  14   3        1.62       -3.41      7.40 o
  -8  14   3        6.73        9.58      7.48 o
  -7  14   3       13.81        1.08      7.26 o
  -6  14   3       68.51       57.92      8.52 o
  -5  14   3       66.91       72.86      8.50 o
  -4  14   3       28.74       33.14      5.88 o
  -3  14   3        1.02        1.56      5.61 o
  -2  14   3      102.87      102.45      6.92 o
  -1  14   3        1.81        3.75      5.65 o
   0  14   3       29.56       30.06      8.38 o
   1  14   3        5.09        4.07      9.00 o
   2  14   3       78.54       95.82     10.15 o
   3  14   3        0.06        5.11      7.65 o
   4  14   3       57.13       64.32      9.62 o
   5  14   3        5.48        4.48      9.26 o
   6  14   3       35.85       31.76      8.80 o
   7  14   3        1.29        1.57      7.94 o
   8  14   3        7.08        5.62      8.24 o
   9  14   3        2.17        9.19      9.45 o
  10  14   3       13.21       24.27      9.75 o
 -11  15   3        2.01        4.19      8.02 o
 -10  15   3        5.94        1.12      7.91 o
  -9  15   3        7.16        2.54      7.22 o
  -8  15   3        0.31       -0.01      7.73 o
  -7  15   3       10.73        4.69      7.26 o
  -6  15   3        0.03       -1.08      7.49 o
  -5  15   3       34.19       32.28      8.32 o
  -4  15   3        9.55        7.18      7.23 o
  -3  15   3       20.96       22.86      6.07 o
  -2  15   3        1.67       -2.69      5.39 o
  -1  15   3       26.37       24.67      5.77 o
   0  15   3        7.37        4.25      7.61 o
   1  15   3        6.66       15.54      9.04 o
   2  15   3        2.18        8.68      9.16 o
   3  15   3       20.56       22.74      9.44 o
   4  15   3        4.26       13.84      8.48 o
   5  15   3       79.30       96.35     11.11 o
   6  15   3       24.93       18.52      8.60 o
   7  15   3        0.15        4.18      7.87 o
   8  15   3        1.49       -4.07      8.14 o
  -9  16   3        0.40        1.75      7.46 o
  -8  16   3        1.86       -3.72      7.54 o
  -7  16   3        0.66        1.78      6.90 o
  -6  16   3        0.02        4.55      7.26 o
  -5  16   3        7.12       10.30      7.28 o
  -4  16   3        9.15        9.36      7.19 o
  -3  16   3        0.12       -1.85      5.79 o
  -2  16   3        0.65       -0.53      5.68 o
  -1  16   3        8.44        5.83      5.64 o
   0  16   3        0.40        5.64      8.08 o
   1  16   3        0.31        3.38      8.66 o
   2  16   3        0.31        2.98      8.64 o
   3  16   3        1.41        8.56      8.77 o
   4  16   3       19.01       23.25     10.33 o
   5  16   3        9.48       13.03      8.59 o
   6  16   3        0.23        1.69      8.40 o
  -6  17   3        0.72        4.84      8.01 o
  -5  17   3        3.10        2.80      7.43 o
  -4  17   3        0.48        1.99      7.55 o
  -3  17   3        6.11       10.76      6.06 o
  -2  17   3        6.29        8.66      5.86 o
  -1  17   3        7.57        4.25      8.58 o
   0  17   3        3.40        3.00      8.81 o
   1  17   3       15.47       17.25      8.61 o
   2  17   3        4.90        8.98      9.03 o
   3  17   3        0.00       -4.18     10.02 o
 -19   0   4       31.15       35.03      7.63 o
 -18   0   4      130.00      152.56      7.42 o
 -17   0   4       76.42       70.86      9.08 o
 -16   0   4       70.80       64.85      5.61 o
 -15   0   4      185.38      191.49      5.02 o
 -14   0   4       87.05       73.51      3.86 o
 -13   0   4        0.79        2.41      2.85 o
 -12   0   4       37.70       44.76      3.12 o
 -11   0   4        1.08        1.66      2.40 o
 -10   0   4        1.01        0.65      2.30 o
  -9   0   4      665.90      719.65      6.56 o
  -8   0   4       97.04       62.94      2.69 o
  -7   0   4        7.02        8.49      1.88 o
  -6   0   4      687.97      550.84      5.42 o
  -5   0   4      280.54      278.78      3.53 o
  -4   0   4      792.60      687.90      9.75 o
  -3   0   4      204.28      187.15      4.29 o
  -2   0   4     1760.51     1617.29     10.73 o
  -1   0   4      690.55      683.50      7.33 o
   0   0   4        8.33        2.47      1.39 o
   1   0   4      607.17      597.97      4.72 o
   2   0   4      155.45      152.26      4.23 o
   3   0   4     1270.66     1199.57      8.97 o
   4   0   4      817.64      748.85     13.30 o
   5   0   4        1.79        1.39      3.14 o
   6   0   4     1454.69     1406.37     11.78 o
   7   0   4     1882.92     1878.26     14.24 o
   8   0   4      405.64      389.13      7.90 o
   9   0   4      145.37      140.01      5.81 o
  10   0   4      127.68      118.01      5.85 o
  11   0   4       37.92       30.35      4.77 o
  12   0   4        3.78        3.27      4.59 o
  13   0   4       37.09       38.28      5.26 o
  14   0   4       10.32        9.23      5.10 o
  15   0   4       14.08       17.77      5.46 o
  16   0   4        6.83        8.16     10.71 o
 -19   1   4        0.18        1.88      4.07 o
 -18   1   4        4.32        5.35      3.39 o
 -17   1   4       39.31       36.85      4.44 o
 -16   1   4       63.82       62.16      3.75 o
 -15   1   4        0.18        2.45      2.53 o
 -14   1   4       37.56       34.61      2.42 o
 -13   1   4       99.68       95.52      2.76 o
 -12   1   4        5.83        6.14      1.89 o
 -11   1   4       34.82       36.33      2.00 o
 -10   1   4      109.04       99.97      2.33 o
  -9   1   4       91.44       83.87      2.45 o
  -8   1   4       81.03       95.80      2.31 o
  -7   1   4      299.94      339.23      3.38 o
  -6   1   4      112.58       88.66      2.20 o
  -5   1   4        0.15        0.89      1.05 o
  -4   1   4      192.68      213.64      2.90 o
  -3   1   4      134.56      156.52      1.86 o
  -2   1   4      655.28      673.41      8.67 o
  -1   1   4      753.12      863.35      6.89 o
   0   1   4     1705.18     1877.72     10.27 o
   1   1   4     1079.73     1222.86      9.23 o
   2   1   4      144.45      130.73      2.56 o
   3   1   4       27.53       25.09      1.66 o
   4   1   4      166.05      165.40      3.40 o
   5   1   4      138.60      141.51      3.22 o
   6   1   4       22.92       22.67      3.09 o
   7   1   4      225.30      212.26      4.96 o
   8   1   4       98.85       92.79      4.17 o
   9   1   4       51.51       43.18      3.79 o
  10   1   4       39.97       36.08      3.80 o
  11   1   4        7.96        8.90      3.67 o
  12   1   4        9.01        5.79      3.68 o
  13   1   4       10.38       11.13      4.05 o
  14   1   4       43.33       39.98      4.05 o
  15   1   4        8.73        5.08      4.49 o
  16   1   4       61.65       71.54      8.25 o
 -19   2   4        0.74        3.21      4.04 o
 -18   2   4        0.46       -2.08      4.17 o
 -17   2   4        0.00        0.24      3.33 o
 -16   2   4        3.80        4.19      3.16 o
 -15   2   4       16.51       15.49      2.98 o
 -14   2   4       44.10       39.50      2.70 o
 -13   2   4       10.98        9.03      2.25 o
 -12   2   4        7.99        8.32      2.07 o
 -11   2   4        5.08        5.47      2.16 o
 -10   2   4        1.21        2.14      2.03 o
  -9   2   4        6.65        5.35      1.91 o
  -8   2   4       22.32       20.33      1.74 o
  -7   2   4       98.07      115.67      2.35 o
  -6   2   4      300.38      348.01      3.49 o
  -5   2   4      395.88      443.65      4.30 o
  -4   2   4       10.89       11.45      0.77 o
  -3   2   4      177.68      175.17      2.99 o
  -2   2   4      321.98      344.40      2.92 o
  -1   2   4      128.17      127.72      2.19 o
   0   2   4       10.25       13.35      0.88 o
   1   2   4        0.15        0.73      1.32 o
   2   2   4       35.19       34.88      1.65 o
   3   2   4       65.67       67.54      2.23 o
   4   2   4       96.83       95.12      2.48 o
   5   2   4       51.15       45.62      3.00 o
   6   2   4      169.97      167.44      4.36 o
   7   2   4      176.20      178.23      4.83 o
   8   2   4      109.43      100.46      4.27 o
   9   2   4        4.84        4.24      3.30 o
  10   2   4        3.89        2.23      3.47 o
  11   2   4        4.60        4.58      3.48 o
  12   2   4        1.73        2.09      3.53 o
  13   2   4        7.64       11.31      3.94 o
  14   2   4       15.71       24.27      6.42 o
  15   2   4        3.38        7.31      5.83 o
 -19   3   4        0.08        0.58      4.69 o
 -18   3   4       28.18       27.51      4.73 o
 -17   3   4       11.63       10.04      5.08 o
 -16   3   4       58.81       57.15      3.55 o
 -15   3   4        7.42        9.17      3.01 o
 -14   3   4        9.94       11.17      2.90 o
 -13   3   4        9.47        6.08      2.49 o
 -12   3   4        1.12       -1.17      2.33 o
 -11   3   4       95.57       97.03      3.09 o
 -10   3   4       81.28       81.92      2.82 o
  -9   3   4      141.50      132.60      3.47 o
  -8   3   4        2.54        2.85      2.00 o
  -7   3   4       53.41       48.63      2.33 o
  -6   3   4       79.43       96.99      2.32 o
  -5   3   4      787.64      789.24      5.73 o
  -4   3   4      862.47      858.92      7.70 o
  -3   3   4        9.67       10.35      0.62 o
  -2   3   4      297.00      264.19      3.51 o
  -1   3   4      106.18      128.87      2.74 o
   0   3   4     1463.95     1566.25     13.73 o
   1   3   4     1754.95     1932.07      8.05 o
   2   3   4      373.86      330.12      7.11 o
   3   3   4        1.53        1.29      2.05 o
   4   3   4       71.21       59.50      2.25 o
   5   3   4        0.44        2.22      1.85 o
   6   3   4       10.55       15.34      3.13 o
   7   3   4      103.38      123.98      4.47 o
   8   3   4        6.86       11.57      3.46 o
   9   3   4       75.74       69.28      5.08 o
  10   3   4       23.82       21.18      3.54 o
  11   3   4       12.97       14.61      3.58 o
  12   3   4        0.10        0.78      3.64 o
  13   3   4        6.73        9.19      5.78 o
  14   3   4       19.68       19.93      5.60 o
  15   3   4       16.26       20.32      6.28 o
 -19   4   4        9.84       19.57      8.67 o
 -18   4   4      153.77      173.85      9.09 o
 -17   4   4       11.55       15.19      5.62 o
 -16   4   4        7.42        6.87      3.67 o
 -15   4   4       31.23       30.78      4.85 o
 -14   4   4        0.77        2.06      3.81 o
 -13   4   4       42.25       41.08      3.30 o
 -12   4   4        3.60        7.74      2.67 o
 -11   4   4        3.26        3.93      2.55 o
 -10   4   4       19.01       19.53      2.54 o
  -9   4   4      386.55      395.05      5.18 o
  -8   4   4      238.86      237.07      4.09 o
  -7   4   4      164.38      140.01      3.59 o
  -6   4   4       21.47       17.66      1.98 o
  -5   4   4        0.22        1.13      1.54 o
  -4   4   4     1289.49     1327.72      6.03 o
  -3   4   4      444.74      432.79      3.12 o
  -2   4   4      473.52      496.24      4.26 o
  -1   4   4      185.67      213.12      3.06 o
   0   4   4       21.44       18.86      1.86 o
   1   4   4      209.62      233.05      3.83 o
   2   4   4      456.41      463.00      5.00 o
   3   4   4      938.29      968.09      6.98 o
   4   4   4      547.74      493.07      8.08 o
   5   4   4       35.77       31.29      2.48 o
   6   4   4      606.90      589.57      9.49 o
   7   4   4     1570.71     1579.94     11.02 o
   8   4   4      312.06      298.86      9.68 o
   9   4   4       90.83       91.63      4.28 o
  10   4   4      109.70       97.44      8.73 o
  11   4   4       29.39       25.10      3.75 o
  12   4   4        2.14        2.94      4.79 o
  13   4   4       30.63       33.96      5.76 o
  14   4   4        4.19        6.99      5.61 o
  15   4   4        8.58        8.35      5.67 o
 -19   5   4        0.91        4.39      5.48 o
 -18   5   4        3.71       10.17      5.25 o
 -17   5   4        7.91        7.73      5.19 o
 -16   5   4        0.28        4.12      3.47 o
 -15   5   4       40.19       39.55      4.86 o
 -14   5   4       13.24       12.67      4.30 o
 -13   5   4       71.66       73.80      4.93 o
 -12   5   4        0.37       -0.42      3.53 o
 -11   5   4       19.34       18.53      3.52 o
 -10   5   4      119.29      116.05      4.62 o
  -9   5   4      115.81      118.15      4.42 o
  -8   5   4        4.88        6.50      2.79 o
  -7   5   4      158.06      148.40      4.05 o
  -6   5   4       36.79       33.90      2.11 o
  -5   5   4        2.60        5.11      1.83 o
  -4   5   4      290.35      290.80      3.69 o
  -3   5   4       11.21        8.60      1.54 o
  -2   5   4       59.64       52.60      2.20 o
  -1   5   4      148.44      188.85      3.82 o
   0   5   4      625.49      613.88      5.48 o
   1   5   4      541.16      574.48      6.71 o
   2   5   4       78.89       62.54      3.19 o
   3   5   4       55.33       48.66      2.64 o
   4   5   4       26.36       19.03      3.08 o
   5   5   4       61.58       54.25      2.70 o
   6   5   4      111.23       96.51      3.09 o
   7   5   4      197.84      190.43      7.64 o
   8   5   4      212.41      203.26      6.20 o
   9   5   4       22.29       21.02      3.46 o
  10   5   4       39.37       33.51      3.74 o
  11   5   4        3.47        1.57      5.10 o
  12   5   4       19.97       14.68      5.09 o
  13   5   4        6.18        5.08      5.22 o
  14   5   4       44.57       51.29      6.35 o
  15   5   4        0.16        7.11      6.17 o
 -18   6   4        0.74        2.62      5.23 o
 -17   6   4       13.55       14.63      4.05 o
 -16   6   4        3.01       -0.48      4.53 o
 -15   6   4        1.02        2.05      4.49 o
 -14   6   4       19.86       14.03      4.29 o
 -13   6   4        9.73        9.90      4.34 o
 -12   6   4        1.57        2.55      3.92 o
 -11   6   4        0.35        2.92      3.57 o
 -10   6   4        4.09        6.05      3.49 o
  -9   6   4        4.21        6.01      3.13 o
  -8   6   4        3.02        2.01      3.09 o
  -7   6   4        2.10        2.61      2.87 o
  -6   6   4       38.21       34.34      2.49 o
  -5   6   4       86.26       88.42      2.71 o
  -4   6   4      321.33      333.93      3.69 o
  -3   6   4       10.74        7.32      1.75 o
  -2   6   4        7.42        8.47      1.80 o
  -1   6   4        3.43        4.75      2.11 o
   0   6   4       18.08       15.60      2.22 o
   1   6   4        3.59        5.95      1.98 o
   2   6   4        4.93        4.42      2.72 o
   3   6   4        0.63        0.10      2.53 o
   4   6   4        2.64        4.22      2.64 o
   5   6   4       40.10       40.55      2.66 o
   6   6   4       24.80       21.19      2.44 o
   7   6   4       78.03       65.51      4.81 o
   8   6   4       60.46       53.58      4.55 o
   9   6   4       15.07        7.82      3.91 o
  10   6   4        1.06        1.70      4.69 o
  11   6   4        2.94        1.38      5.16 o
  12   6   4        5.99       11.14      5.21 o
  13   6   4       13.68        9.09      5.74 o
  14   6   4       23.07       36.17      6.73 o
 -18   7   4       28.34       39.01      6.31 o
 -17   7   4        2.75        1.69      5.17 o
 -16   7   4       25.67       21.16      5.05 o
 -15   7   4       12.48       13.98      4.53 o
 -14   7   4       50.00       56.55      7.87 o
 -13   7   4        1.56        4.68      3.99 o
 -12   7   4        0.82        0.64      4.00 o
 -11   7   4       73.81       73.09      4.72 o
 -10   7   4       80.96       81.88      6.12 o
  -9   7   4       58.78       59.41      5.49 o
  -8   7   4       38.04       38.12      3.65 o
  -7   7   4       16.39       13.81      3.26 o
  -6   7   4       29.06       24.65      2.25 o
  -5   7   4      390.05      389.15      4.73 o
  -4   7   4      351.07      344.97      4.03 o
  -3   7   4       24.28       27.48      2.18 o
  -2   7   4       81.43       84.35      3.58 o
  -1   7   4        4.35        3.46      2.30 o
   0   7   4      478.92      482.44      5.38 o
   1   7   4      766.38      811.91     10.75 o
   2   7   4       49.51       37.34      3.37 o
   3   7   4       40.67       37.59      3.33 o
   4   7   4      100.13       95.06      3.94 o
   5   7   4       21.06       16.77      3.01 o
   6   7   4        0.01       -0.54      7.11 o
   7   7   4       80.78       94.21      8.54 o
   8   7   4        3.37        1.59      6.81 o
   9   7   4       37.14       37.89      8.32 o
  10   7   4       16.46       13.86      8.05 o
  11   7   4        6.78        5.07      5.34 o
  12   7   4       11.73       15.63      5.48 o
  13   7   4        5.01        1.81      6.04 o
  14   7   4        9.86        9.80      5.86 o
 -17   8   4        3.48        2.81      5.22 o
 -16   8   4        4.09        6.73      5.07 o
 -15   8   4        7.03       10.92      4.59 o
 -14   8   4       27.65       26.01      5.04 o
 -13   8   4       46.62       48.90      5.07 o
 -12   8   4        2.98        8.38      4.12 o
 -11   8   4       25.95       28.86      4.31 o
 -10   8   4       88.22       91.84      4.93 o
  -9   8   4      203.18      216.66      9.37 o
  -8   8   4       99.16      105.56      6.08 o
  -7   8   4      137.70      146.24      6.38 o
  -6   8   4       20.66       19.79      2.39 o
  -5   8   4       54.92       53.58      5.71 o
  -4   8   4      303.17      311.40      6.62 o
  -3   8   4       87.11       79.18      2.92 o
  -2   8   4      141.35      151.14      3.94 o
  -1   8   4       80.98       81.88      4.48 o
   0   8   4       55.98       54.02      2.93 o
   1   8   4      189.60      195.22      3.86 o
   2   8   4      223.61      229.04      5.32 o
   3   8   4      131.92      143.83      4.81 o
   4   8   4      498.69      519.35     10.94 o
   5   8   4        1.05        0.39      3.05 o
   6   8   4      166.76      173.50      9.96 o
   7   8   4      616.98      651.65     15.06 o
   8   8   4      201.24      189.10     10.17 o
   9   8   4       39.82       46.24      8.92 o
  10   8   4       54.19       57.52      8.48 o
  11   8   4       11.23        8.04      7.67 o
  12   8   4        0.06       -1.20      5.83 o
  13   8   4        9.58        8.94      5.61 o
  14   8   4        1.07        1.35      6.10 o
 -17   9   4        2.70       -0.50      4.55 o
 -16   9   4        5.69        5.60      5.03 o
 -15   9   4       35.90       39.15      5.82 o
 -14   9   4        0.30        1.03      4.36 o
 -13   9   4       25.74       24.83      5.02 o
 -12   9   4        2.68        5.16      4.46 o
 -11   9   4       12.96       14.34      4.44 o
 -10   9   4      116.62      105.68      7.08 o
  -9   9   4       45.97       49.74      5.89 o
  -8   9   4       37.10       38.37      5.46 o
  -7   9   4      106.80       95.98      6.31 o
  -6   9   4        0.17       -1.55      4.44 o
  -5   9   4        4.09        3.97      2.56 o
  -4   9   4      346.86      337.66      7.84 o
  -3   9   4        8.39        8.17      3.58 o
  -2   9   4        9.65        6.41      2.91 o
  -1   9   4       20.37       19.00      4.41 o
   0   9   4      292.86      283.52      6.60 o
   1   9   4       98.90       88.46      3.16 o
   2   9   4       39.08       29.77      3.84 o
   3   9   4       31.78       33.56      3.66 o
   4   9   4        6.74        7.90      3.43 o
   5   9   4        0.64        3.11      6.64 o
   6   9   4      229.82      235.39     11.03 o
   7   9   4       15.20       14.23      7.23 o
   8   9   4       57.92       57.80      8.40 o
   9   9   4       42.21       51.02      8.89 o
  10   9   4       36.95       38.43      8.29 o
  11   9   4        0.00       -1.92      7.57 o
  12   9   4        8.89        9.20      8.01 o
  13   9   4        0.87        0.07      5.75 o
 -16  10   4        1.65       -1.88      5.32 o
 -15  10   4        0.27        0.97      5.60 o
 -14  10   4        5.93        6.43      5.05 o
 -13  10   4       17.18       19.00      5.17 o
 -12  10   4        0.27        1.14      4.67 o
 -11  10   4        0.01       -2.28      5.80 o
 -10  10   4        5.52        1.11      5.47 o
  -9  10   4        2.27        3.52      5.14 o
  -8  10   4        1.65        3.32      5.28 o
  -7  10   4        7.26        6.64      4.97 o
  -6  10   4        3.37        4.66      4.73 o
  -5  10   4        0.17       -0.64      5.03 o
  -4  10   4      287.82      282.00      5.00 o
  -3  10   4       52.98       44.94      4.45 o
  -2  10   4       23.81       20.05      4.22 o
  -1  10   4       43.72       40.58      5.47 o
   0  10   4       23.27       24.93      5.12 o
   1  10   4       12.87       14.55      2.46 o
   2  10   4        1.00       -1.71      3.41 o
   3  10   4       42.11       36.92      4.13 o
   4  10   4        6.01        4.15      3.59 o
   5  10   4      133.29      136.87      9.75 o
   6  10   4       15.83       14.48      7.51 o
   7  10   4        0.55       -0.48      8.14 o
   8  10   4        0.50        6.24      7.99 o
   9  10   4       34.83       33.17      8.05 o
  10  10   4        4.35        6.35      8.48 o
  11  10   4        0.32        1.89      8.92 o
  12  10   4        3.16        9.33      9.24 o
 -15  11   4        0.02        1.87      5.43 o
 -14  11   4        7.78        9.29      5.12 o
 -13  11   4       12.90       20.22      5.49 o
 -12  11   4       12.83       17.72      6.93 o
 -11  11   4       36.96       29.54      6.95 o
 -10  11   4       67.03       62.93      7.21 o
  -9  11   4        1.24       -0.02      5.56 o
  -8  11   4       12.56       18.53      5.61 o
  -7  11   4       52.76       53.11      6.25 o
  -6  11   4       17.34       21.66      5.70 o
  -5  11   4       32.52       28.60      6.02 o
  -4  11   4       43.65       40.01      4.82 o
  -3  11   4       39.69       41.72      4.68 o
  -2  11   4       13.11       10.37      4.16 o
  -1  11   4       17.99       11.54      7.21 o
   0  11   4       91.03       91.69      6.17 o
   1  11   4      210.25      210.78      6.63 o
   2  11   4        0.03        1.04      3.95 o
   3  11   4       53.25       52.97      4.67 o
   4  11   4       44.47       51.25      8.25 o
   5  11   4       29.95       28.55      7.90 o
   6  11   4        0.52        0.70      8.51 o
   7  11   4       31.53       33.26      8.34 o
   8  11   4        0.01       -3.07      7.88 o
   9  11   4       17.66       17.48      9.46 o
  10  11   4       15.48       21.21      8.08 o
  11  11   4        1.79        8.37      8.09 o
 -14  12   4        8.56        8.20      4.97 o
 -13  12   4        8.11       12.12      7.07 o
 -12  12   4        5.10        2.23      6.64 o
 -11  12   4       36.39       40.03      7.19 o
 -10  12   4       68.83       71.46      8.12 o
  -9  12   4       65.21       54.59      7.26 o
  -8  12   4       22.35       20.63      6.16 o
  -7  12   4       47.95       53.07      6.55 o
  -6  12   4       32.26       34.00      6.30 o
  -5  12   4       74.59       71.05      6.97 o
  -4  12   4       36.86       38.07      4.82 o
  -3  12   4        4.47        3.08      4.56 o
  -2  12   4       62.63       65.28      5.28 o
  -1  12   4       45.52       38.96      7.80 o
   0  12   4       29.14       30.96      4.82 o
   1  12   4       64.83       67.02      5.22 o
   2  12   4       88.18       87.11      5.79 o
   3  12   4        6.65       10.01      4.10 o
   4  12   4      225.30      227.07     11.51 o
   5  12   4        0.01        2.50      8.13 o
   6  12   4       21.93       19.06      8.89 o
   7  12   4      152.71      156.21     11.78 o
   8  12   4       75.71       65.43     10.51 o
   9  12   4        8.00       13.97      8.55 o
  10  12   4       22.10        9.22      9.57 o
 -13  13   4       23.05       28.30      7.78 o
 -12  13   4        2.07        1.94      6.63 o
 -11  13   4        2.59        6.18      6.77 o
 -10  13   4       19.14       15.74      6.65 o
  -9  13   4       33.04       32.12      7.08 o
  -8  13   4       24.86       25.96      6.90 o
  -7  13   4       77.38       83.81      7.88 o
  -6  13   4        0.55        3.39      6.13 o
  -5  13   4        2.08       -1.27      6.04 o
  -4  13   4       56.64       51.23      5.97 o
  -3  13   4       14.78       15.50      4.87 o
  -2  13   4        5.49        5.35      4.85 o
  -1  13   4        5.12       -1.24      7.65 o
   0  13   4       44.65       42.05      8.01 o
   1  13   4       44.78       39.81      5.26 o
   2  13   4       24.35       27.67      4.67 o
   3  13   4       17.56       15.41      8.37 o
   4  13   4        4.68        2.08      7.94 o
   5  13   4        0.14       -4.02      8.04 o
   6  13   4       51.13       38.08      9.54 o
   7  13   4       11.06       18.74      9.79 o
   8  13   4       31.50       34.16      9.69 o
   9  13   4        7.62        3.64      8.23 o
 -12  14   4        8.61        6.27      7.07 o
 -11  14   4        4.64        5.21      6.73 o
 -10  14   4        0.03       -2.32      6.86 o
  -9  14   4        0.01       -0.44      6.25 o
  -8  14   4       10.21        4.34      6.39 o
  -7  14   4        0.03        2.98      6.41 o
  -6  14   4        1.41        6.46      6.36 o
  -5  14   4       22.28       26.94      7.03 o
  -4  14   4        2.12        6.50      5.09 o
  -3  14   4        9.87        7.99      4.93 o
  -2  14   4        1.68        1.98      4.82 o
  -1  14   4        0.63       -1.39      8.05 o
   0  14   4        0.18       -0.07      7.29 o
   1  14   4       19.59       21.37      5.19 o
   2  14   4        0.09       -2.22      8.19 o
   3  14   4        5.68        1.90      8.89 o
   4  14   4        7.97       -1.69      9.22 o
   5  14   4        7.17        0.88      7.99 o
   6  14   4        0.02       -1.95      8.73 o
   7  14   4       12.69       10.43      9.68 o
   8  14   4        6.02        7.26      8.89 o
 -10  15   4        5.26        3.94      7.43 o
  -9  15   4        3.75        2.95      6.87 o
  -8  15   4       18.26       15.07      7.04 o
  -7  15   4        6.77       11.33      7.07 o
  -6  15   4        6.53        9.22      6.66 o
  -5  15   4        3.05        5.21      6.71 o
  -4  15   4        4.54        3.20      5.17 o
  -3  15   4       22.55       22.79      5.90 o
  -2  15   4        5.55        4.08      5.28 o
  -1  15   4        0.25        3.44      7.79 o
   0  15   4        2.14        8.11      8.25 o
   1  15   4       68.37       68.92      6.15 o
   2  15   4        0.16       -1.79      8.96 o
   3  15   4        6.71        9.44      8.37 o
   4  15   4        4.27        6.91      8.77 o
   5  15   4       15.94       10.92      8.90 o
   6  15   4        0.08       11.01      9.76 o
  -8  16   4       15.27       22.14      8.07 o
  -7  16   4       28.66       41.95      8.41 o
  -6  16   4        4.24        8.67      7.43 o
  -5  16   4        7.21        4.82      7.09 o
  -4  16   4       20.72       18.83      7.36 o
  -3  16   4        5.16        2.29      5.82 o
  -2  16   4       10.42       11.64      8.28 o
  -1  16   4       11.90       23.13      8.54 o
   0  16   4       10.35       12.64      8.87 o
   1  16   4       11.26       14.30      9.23 o
   2  16   4       27.64       23.57      8.82 o
   3  16   4        3.37        6.42      9.35 o
   4  16   4       29.88       25.40      9.48 o
  -4  17   4        9.79        6.33      7.21 o
  -3  17   4       11.28        6.91      5.56 o
  -2  17   4        3.91        3.57      9.40 o
  -1  17   4        3.52       -3.83      9.45 o
   0  17   4       12.42        5.73      9.42 o
 -19   1   5        0.01        2.08      3.24 o
 -18   1   5       11.96       14.38      3.59 o
 -17   1   5       19.45       25.89      3.68 o
 -16   1   5       89.12       94.97      3.59 o
 -15   1   5        0.00        1.49      2.33 o
 -14   1   5       40.56       36.49      2.48 o
 -13   1   5       66.23       58.38      2.60 o
 -12   1   5      237.51      219.08      3.45 o
 -11   1   5        2.19        3.49      1.82 o
 -10   1   5      406.71      389.13      5.05 o
  -9   1   5       10.35        9.53      1.64 o
  -8   1   5      232.82      223.44      2.87 o
  -7   1   5       27.16       24.41      1.63 o
  -6   1   5      196.70      178.12      4.05 o
  -5   1   5       70.98       58.43      1.75 o
  -4   1   5      525.40      528.12      5.33 o
  -3   1   5       43.41       43.03      2.41 o
  -2   1   5      304.43      314.17      7.32 o
  -1   1   5       31.97       26.67      1.36 o
   0   1   5      347.78      314.93      3.58 o
   1   1   5        8.47        9.27      1.24 o
   2   1   5      515.83      525.93      5.82 o
   3   1   5        1.02        0.69      1.64 o
   4   1   5      542.38      551.92      5.37 o
   5   1   5      147.85      143.67      4.89 o
   6   1   5      692.86      676.21      7.41 o
   7   1   5       71.14       70.89      3.59 o
   8   1   5       12.17       17.15      3.14 o
   9   1   5        0.17        0.25      3.17 o
  10   1   5       17.22       18.78      3.42 o
  11   1   5       46.23       53.33      4.00 o
  12   1   5       68.89       72.91      4.29 o
  13   1   5       14.27       12.50      3.73 o
  14   1   5        1.34        5.55      3.75 o
 -19   2   5       20.91       21.06      4.29 o
 -18   2   5       11.74       12.49      3.37 o
 -17   2   5        0.02        4.29      3.52 o
 -16   2   5       80.12       71.71      3.45 o
 -15   2   5      264.19      255.51      5.76 o
 -14   2   5       22.33       23.08      2.38 o
 -13   2   5      133.18      143.73      3.22 o
 -12   2   5      109.16       94.25      2.76 o
 -11   2   5      291.68      273.29      3.53 o
 -10   2   5        4.32        6.18      2.06 o
  -9   2   5      850.37      887.52      7.52 o
  -8   2   5      282.45      280.32      8.00 o
  -7   2   5      237.56      265.67      8.16 o
  -6   2   5      796.83      821.97     10.92 o
  -5   2   5     1162.16     1228.10     10.99 o
  -4   2   5      299.38      299.48      4.24 o
  -3   2   5     1126.63     1155.18      7.49 o
  -2   2   5      406.22      415.05      4.50 o
  -1   2   5     1647.38     1786.71      8.61 o
   0   2   5       17.54       16.93      1.21 o
   1   2   5      128.24      117.70      2.11 o
   2   2   5       23.77       24.35      1.71 o
   3   2   5      480.28      479.40      4.84 o
   4   2   5       22.35       24.93      2.20 o
   5   2   5     2919.15     2926.86     26.09 o
   6   2   5      224.41      214.76      4.88 o
   7   2   5       17.61       15.31      3.12 o
   8   2   5      215.16      210.68      6.56 o
   9   2   5      327.26      334.77      6.01 o
  10   2   5        0.09        1.53      3.17 o
  11   2   5      177.39      192.06      5.11 o
  12   2   5        7.04       13.67      3.64 o
  13   2   5       40.34       49.54      4.16 o
  14   2   5        0.47       -0.48      4.33 o
 -19   3   5        0.60        1.11      4.00 o
 -18   3   5        0.06        0.52      4.10 o
 -17   3   5       64.84       70.93      4.17 o
 -16   3   5       66.86       67.49      3.64 o
 -15   3   5        2.25        4.04      2.83 o
 -14   3   5        7.71        6.96      2.30 o
 -13   3   5       49.30       48.94      2.79 o
 -12   3   5      210.98      196.38      4.22 o
 -11   3   5        3.03        3.73      2.33 o
 -10   3   5      337.52      323.67      5.93 o
  -9   3   5        0.00        0.27      2.11 o
  -8   3   5       97.96       84.66      2.64 o
  -7   3   5        5.78        5.54      1.65 o
  -6   3   5      726.31      713.87      7.60 o
  -5   3   5       67.19       63.15      2.23 o
  -4   3   5      889.24      884.31      9.29 o
  -3   3   5       32.25       38.57      2.09 o
  -2   3   5      731.37      769.84      5.75 o
  -1   3   5      142.01      130.08      3.44 o
   0   3   5      579.62      560.39      3.65 o
   1   3   5       25.89       23.22      1.59 o
   2   3   5      355.47      355.62      3.58 o
   3   3   5        3.08        2.03      1.77 o
   4   3   5      684.38      715.28      5.32 o
   5   3   5      320.15      317.58      4.08 o
   6   3   5      258.49      243.82      5.17 o
   7   3   5      297.50      279.93      5.57 o
   8   3   5       34.77       34.69      3.75 o
   9   3   5        3.44        4.88      3.52 o
  10   3   5       19.37       20.50      3.65 o
  11   3   5       25.65       34.21      3.98 o
  12   3   5       51.78       52.72      4.51 o
  13   3   5       50.65       62.23      5.19 o
  14   3   5        8.88       11.32      4.85 o
 -19   4   5        0.45       -1.55      5.52 o
 -18   4   5        0.34        1.51      4.16 o
 -17   4   5        0.02        4.48      3.45 o
 -16   4   5       21.02       25.56      3.45 o
 -15   4   5        0.80       -1.53      3.06 o
 -14   4   5        7.39        3.67      3.88 o
 -13   4   5        2.35        0.10      2.85 o
 -12   4   5        0.04       -0.26      2.92 o
 -11   4   5        2.22        1.38      2.47 o
 -10   4   5        5.36        6.48      2.22 o
  -9   4   5        2.32        0.83      2.08 o
  -8   4   5       18.40       15.74      2.09 o
  -7   4   5       28.14       33.13      2.09 o
  -6   4   5        0.06        1.89      1.46 o
  -5   4   5       50.30       49.70      1.61 o
  -4   4   5        0.97        1.18      2.54 o
  -3   4   5       88.28       89.20      2.52 o
  -2   4   5       13.84       13.83      1.92 o
  -1   4   5       17.14       19.69      2.21 o
   0   4   5        2.30        2.51      2.16 o
   1   4   5        3.61        2.40      1.99 o
   2   4   5       10.68        9.09      2.22 o
   3   4   5       74.78       65.56      2.47 o
   4   4   5       11.46        9.91      2.30 o
   5   4   5       26.42       25.71      2.62 o
   6   4   5       35.17       34.14      3.70 o
   7   4   5       72.70       71.00      4.12 o
   8   4   5        8.26        4.13      3.40 o
   9   4   5        2.09        0.10      3.46 o
  10   4   5        0.00       -1.47      3.45 o
  11   4   5        1.34        0.61      3.77 o
  12   4   5       12.42       20.13      5.48 o
  13   4   5       10.22       14.03      5.53 o
  14   4   5        2.01        6.36      5.74 o
 -18   5   5        5.21        8.84      4.25 o
 -17   5   5       10.38       12.85      3.99 o
 -16   5   5       35.77       40.81      4.02 o
 -15   5   5        5.57        3.58      4.29 o
 -14   5   5       51.06       51.96      4.65 o
 -13   5   5       27.89       28.21      3.30 o
 -12   5   5      123.97      117.02      5.80 o
 -11   5   5        0.25       -0.85      2.74 o
 -10   5   5      112.90      110.91      3.69 o
  -9   5   5        0.80        0.55      2.32 o
  -8   5   5      399.93      398.54      7.18 o
  -7   5   5       55.17       51.05      2.87 o
  -6   5   5        6.31        7.05      1.87 o
  -5   5   5        0.32        2.90      1.68 o
  -4   5   5      266.60      262.14      3.16 o
  -3   5   5        3.88        4.75      2.04 o
  -2   5   5      128.07      109.53      2.83 o
  -1   5   5       22.84       24.16      2.13 o
   0   5   5       12.55       11.22      2.32 o
   1   5   5        0.14       -1.06      2.32 o
   2   5   5      367.73      368.00      9.93 o
   3   5   5       10.37        6.61      2.68 o
   4   5   5      158.31      141.97      5.98 o
   5   5   5       48.98       41.03      3.14 o
   6   5   5      442.28      437.48      6.46 o
   7   5   5        7.41        4.65      3.30 o
   8   5   5        4.92        7.61      3.52 o
   9   5   5        0.32        1.49      3.46 o
  10   5   5        6.90        6.45      3.62 o
  11   5   5       43.85       48.22      5.76 o
  12   5   5       50.98       58.31      6.03 o
  13   5   5        1.40        2.44      5.32 o
 -18   6   5        0.72        2.22      7.31 o
 -17   6   5       37.70       45.27      5.17 o
 -16   6   5        1.33        2.86      4.35 o
 -15   6   5       13.07       10.63      4.36 o
 -14   6   5        9.05        5.29      4.30 o
 -13   6   5      158.07      148.89      5.92 o
 -12   6   5      108.69      105.57      5.16 o
 -11   6   5      160.89      155.92      5.24 o
 -10   6   5        1.02        3.83      3.27 o
  -9   6   5      144.11      133.85      4.56 o
  -8   6   5       28.44       21.73      3.25 o
  -7   6   5      619.17      584.81     10.43 o
  -6   6   5     1132.44     1102.49     11.98 o
  -5   6   5      193.02      191.15      3.85 o
  -4   6   5       20.02       18.48      1.84 o
  -3   6   5     1254.75     1247.97      7.67 o
  -2   6   5        5.10        6.22      2.23 o
  -1   6   5      609.33      607.63      7.35 o
   0   6   5        7.34        3.01      2.08 o
   1   6   5       23.31       20.24      3.03 o
   2   6   5        7.47        6.75      3.07 o
   3   6   5      419.30      426.67      6.77 o
   4   6   5       63.22       54.62      3.78 o
   5   6   5      838.31      836.44      9.13 o
   6   6   5      277.12      276.89      7.43 o
   7   6   5        1.25        5.08      4.18 o
   8   6   5      158.04      152.69      4.91 o
   9   6   5      105.43      116.69      4.66 o
  10   6   5        0.55        2.36      4.76 o
  11   6   5      106.41      110.56      6.84 o
  12   6   5        1.34        4.26      5.22 o
  13   6   5       39.58       54.64      6.48 o
 -17   7   5       55.10       60.41      9.33 o
 -16   7   5       31.67       38.67      5.30 o
 -15   7   5        1.08        0.71      4.51 o
 -14   7   5        4.86        5.95      4.10 o
 -13   7   5       40.24       35.75      4.42 o
 -12   7   5       61.66       55.97      4.82 o
 -11   7   5        1.10        0.13      3.77 o
 -10   7   5      156.91      140.53      9.71 o
  -9   7   5        1.59        3.20      3.14 o
  -8   7   5       24.11       25.90      3.50 o
  -7   7   5       16.00       21.08      2.44 o
  -6   7   5      316.59      309.13      6.44 o
  -5   7   5        9.06        7.62      2.49 o
  -4   7   5     1005.58     1064.57      6.49 o
  -3   7   5       46.51       50.76      2.80 o
  -2   7   5      192.20      184.86      3.68 o
  -1   7   5        2.58        3.19      2.19 o
   0   7   5      453.60      466.90      7.52 o
   1   7   5       12.42       11.50      3.28 o
   2   7   5      239.49      220.22      7.08 o
   3   7   5      114.05      107.37      4.52 o
   4   7   5      105.99       95.83      4.32 o
   5   7   5       20.08       19.34      6.68 o
   6   7   5      289.40      281.76     10.71 o
   7   7   5       73.01       66.47      8.05 o
   8   7   5        1.09        3.72      6.87 o
   9   7   5        0.01        0.58      4.39 o
  10   7   5       33.98       30.15      5.25 o
  11   7   5       11.77       13.19      5.20 o
  12   7   5       41.83       44.30      6.52 o
  13   7   5       19.68       19.82      6.12 o
 -17   8   5        0.68       -1.60      8.30 o
 -16   8   5        9.09       10.53      7.38 o
 -15   8   5        2.85        4.54      8.15 o
 -14   8   5       24.94       18.18      4.52 o
 -13   8   5        0.19        0.04      3.98 o
 -12   8   5        1.40        1.78      4.01 o
 -11   8   5       13.53        8.37      4.59 o
 -10   8   5        4.73        3.63      3.39 o
  -9   8   5       13.13       10.77      3.81 o
  -8   8   5        2.30        1.18      3.30 o
  -7   8   5        3.41        5.11      3.20 o
  -6   8   5       25.02       24.79      2.63 o
  -5   8   5      240.91      217.49      4.29 o
  -4   8   5       45.38       40.82      2.57 o
  -3   8   5        0.36        0.91      2.26 o
  -2   8   5        4.00        4.54      2.29 o
  -1   8   5       35.83       33.00      2.50 o
   0   8   5        0.48        1.31      2.34 o
   1   8   5       29.86       28.09      2.56 o
   2   8   5       59.82       50.92      4.07 o
   3   8   5        5.89        3.99      3.22 o
   4   8   5       19.23       15.78      3.35 o
   5   8   5       14.00       15.64      6.90 o
   6   8   5        4.25        6.72      6.64 o
   7   8   5       15.41       19.40      7.43 o
   8   8   5       58.47       64.13      8.57 o
   9   8   5        0.52        1.45      7.09 o
  10   8   5        5.57        3.70      5.06 o
  11   8   5        2.86        3.68      5.35 o
  12   8   5        5.25        4.04      5.31 o
 -16   9   5       18.17       19.00      7.78 o
 -15   9   5        0.92       -0.61      7.57 o
 -14   9   5       10.89       18.25      8.60 o
 -13   9   5        2.52        3.89      4.35 o
 -12   9   5       23.69       29.74      4.68 o
 -11   9   5        4.04        6.85      3.92 o
 -10   9   5       22.90       21.41      4.29 o
  -9   9   5        1.35        2.67      3.52 o
  -8   9   5       98.06       91.73      4.83 o
  -7   9   5        3.86        2.70      3.30 o
  -6   9   5        0.53        1.74      3.54 o
  -5   9   5        8.30        9.47      2.74 o
  -4   9   5       35.65       35.60      2.69 o
  -3   9   5        1.07        0.46      2.35 o
  -2   9   5       59.21       57.32      3.00 o
  -1   9   5        0.54        0.01      2.68 o
   0   9   5        2.57        3.15      2.47 o
   1   9   5       19.61       14.83      3.59 o
   2   9   5       40.22       37.40      4.15 o
   3   9   5        2.10        1.09      3.45 o
   4   9   5       48.24       48.73      7.30 o
   5   9   5       35.06       31.68      7.31 o
   6   9   5       81.48       87.24      9.14 o
   7   9   5        2.58        1.86      6.74 o
   8   9   5        1.89       11.30      7.34 o
   9   9   5        1.13        2.00      8.05 o
  10   9   5        4.23        7.84      8.06 o
  11   9   5       28.96       37.59      6.01 o
 -16  10   5        0.90        2.05      8.34 o
 -15  10   5       13.82       22.99      9.39 o
 -14  10   5        0.43        2.31      7.55 o
 -13  10   5       21.87       20.33      7.90 o
 -12  10   5       20.43       25.07      8.36 o
 -11  10   5       45.47       48.31      5.02 o
 -10  10   5       22.23       22.11      4.30 o
  -9  10   5       85.29       88.52      5.34 o
  -8  10   5        5.69        5.90      3.86 o
  -7  10   5       35.96       33.96      4.39 o
  -6  10   5      106.25       95.96      5.42 o
  -5  10   5      303.73      302.99      6.98 o
  -4  10   5        0.18        2.43      2.52 o
  -3  10   5      252.43      244.74      4.41 o
  -2  10   5        0.85        1.66      2.62 o
  -1  10   5      158.76      147.62      4.45 o
   0  10   5        2.05       -1.48      4.03 o
   1  10   5       39.58       36.44      4.52 o
   2  10   5       68.09       65.63      4.74 o
   3  10   5       46.34       38.97      5.93 o
   4  10   5       12.87        5.57      7.39 o
   5  10   5      281.14      290.44     12.11 o
   6  10   5       48.68       44.95      8.27 o
   7  10   5        0.68       -1.81      7.89 o
   8  10   5       30.19       23.51      8.51 o
   9  10   5       25.83       28.94      7.98 o
  10  10   5        0.03       -0.26      8.50 o
  11  10   5       40.00       45.39      9.86 o
 -15  11   5        3.52        7.31      8.89 o
 -14  11   5        0.15       -2.96      7.49 o
 -13  11   5        0.92       -3.14      6.92 o
 -12  11   5       49.60       54.85      9.33 o
 -11  11   5        0.01        4.79      8.96 o
 -10  11   5       34.80       38.47      7.97 o
  -9  11   5        2.18        4.41      4.32 o
  -8  11   5        1.31        2.18      4.01 o
  -7  11   5        3.89        1.91      4.24 o
  -6  11   5      133.24      132.88      6.05 o
  -5  11   5        3.00        1.51      3.87 o
  -4  11   5      277.55      278.69      7.13 o
  -3  11   5       10.82        8.02      2.83 o
  -2  11   5       90.15       96.72      4.32 o
  -1  11   5        1.37        1.58      4.26 o
   0  11   5       82.17       86.14      5.35 o
   1  11   5        0.46       -1.75      4.29 o
   2  11   5      108.25      101.31      5.51 o
   3  11   5      101.42       85.55      9.20 o
   4  11   5       19.68       18.66      8.28 o
   5  11   5        2.24        5.86      8.04 o
   6  11   5      103.11       97.67      9.28 o
   7  11   5       30.20       19.31      7.71 o
   8  11   5        0.57       -0.07      7.55 o
   9  11   5        6.89       -3.90      8.78 o
  10  11   5        8.67        5.24      7.72 o
 -14  12   5        0.16        1.50      9.09 o
 -13  12   5        9.88       11.31      9.04 o
 -12  12   5        0.41        6.36      9.10 o
 -11  12   5        9.75       19.08      9.02 o
 -10  12   5        1.46       -1.25      7.43 o
  -9  12   5        0.17       -3.57      7.84 o
  -8  12   5        0.65       -0.35      8.49 o
  -7  12   5        4.99        3.61      4.43 o
  -6  12   5       11.70       10.55      4.46 o
  -5  12   5       23.53       16.00      4.29 o
  -4  12   5        2.86        1.98      3.39 o
  -3  12   5       13.10       12.98      3.45 o
  -2  12   5        1.22        2.11      4.28 o
  -1  12   5        1.06        1.78      4.58 o
   0  12   5        1.54        4.25      4.63 o
   1  12   5       14.11       13.44      4.30 o
   2  12   5        6.94        6.30      4.28 o
   3  12   5       13.62       12.98      7.45 o
   4  12   5        0.06       -0.05      7.41 o
   5  12   5        1.54       -3.80      8.35 o
   6  12   5        0.12        0.35      7.59 o
   7  12   5       27.62       26.33      8.29 o
   8  12   5        7.35        9.46      8.29 o
   9  12   5        2.50       -3.90      8.91 o
 -12  13   5        1.23        7.27      7.47 o
 -11  13   5        4.11       10.53      8.41 o
 -10  13   5        1.22        3.41      9.15 o
  -9  13   5        1.53        3.97      8.53 o
  -8  13   5       14.28       12.76      7.04 o
  -7  13   5       12.28       12.11      6.48 o
  -6  13   5        1.55        4.23      7.45 o
  -5  13   5        1.82        1.69      8.23 o
  -4  13   5        4.01        4.20      3.68 o
  -3  13   5        0.13       -0.21      4.65 o
  -2  13   5       24.19       20.38      5.01 o
  -1  13   5        0.07       -0.05      4.43 o
   0  13   5        0.01       -2.03      4.69 o
   1  13   5       12.74        8.71      4.35 o
   2  13   5        4.94        7.64      7.55 o
   3  13   5        0.78       -3.91      7.82 o
   4  13   5        2.35        2.49      7.39 o
   5  13   5       11.77       15.71      8.75 o
   6  13   5        5.96       10.79      8.00 o
   7  13   5        0.90        3.55      7.70 o
   8  13   5        0.83        0.41      8.48 o
 -11  14   5       15.55       20.07      8.10 o
 -10  14   5        3.29        7.62      9.40 o
  -9  14   5       11.35       14.44      7.10 o
  -8  14   5        6.29        4.62      8.43 o
  -7  14   5        0.22        0.00      8.21 o
  -6  14   5       11.30       13.45      7.53 o
  -5  14   5      107.17      101.25     10.17 o
  -4  14   5        0.05        6.01      5.09 o
  -3  14   5       22.51       24.11      5.48 o
  -2  14   5        1.98       -0.37      4.96 o
  -1  14   5       35.39       34.39      5.67 o
   0  14   5        1.93        0.41      4.93 o
   1  14   5        6.05        3.21      7.69 o
   2  14   5       24.23       26.75      8.27 o
   3  14   5        8.90       10.74      8.64 o
   4  14   5        6.10        3.72      8.74 o
   5  14   5       45.82       45.67      9.12 o
   6  14   5        6.25        4.02      7.84 o
  -9  15   5        0.88        3.07      7.54 o
  -8  15   5        0.39        1.07      9.00 o
  -7  15   5        0.84        5.13      9.11 o
  -6  15   5       36.40       52.36      9.22 o
  -5  15   5        0.57        1.55      7.70 o
  -4  15   5       21.04       21.77      5.81 o
  -3  15   5        0.34        2.81      5.76 o
  -2  15   5       23.80       26.19      5.63 o
  -1  15   5        0.42        0.53      6.45 o
   0  15   5        5.83       11.94      5.10 o
   1  15   5        0.54       -3.15      8.58 o
   2  15   5       11.95       18.38      9.16 o
   3  15   5       14.80       15.33      8.94 o
   4  15   5       17.18       15.66      8.54 o
  -6  16   5        6.11       10.63      7.27 o
  -5  16   5        4.57        0.82      8.60 o
  -4  16   5        2.43        2.75      6.96 o
  -3  16   5        1.81        2.65      6.03 o
  -2  16   5        0.12        4.94      5.80 o
  -1  16   5        0.17        1.08      5.42 o
   0  16   5        0.71       -1.41      8.41 o
   1  16   5        1.94       -0.47      8.75 o
 -19   0   6       25.19       19.55      8.69 o
 -18   0   6      183.42      192.37     11.93 o
 -17   0   6        2.32        5.82      7.87 o
 -16   0   6        1.64        2.32      3.95 o
 -15   0   6       69.57       74.14      7.33 o
 -14   0   6       68.02       62.32      5.22 o
 -13   0   6      271.35      254.85      9.15 o
 -12   0   6        0.65        5.94      4.20 o
 -11   0   6       39.61       27.88      4.31 o
 -10   0   6        5.93        7.34      4.08 o
  -9   0   6      394.93      382.89     10.58 o
  -8   0   6      506.90      551.69      9.16 o
  -7   0   6      603.95      585.53     13.08 o
  -6   0   6       30.02       33.95      6.32 o
  -5   0   6       69.47       77.36      7.00 o
  -4   0   6     1493.76     1522.40     13.23 o
  -3   0   6       24.02       22.52      4.53 o
  -2   0   6      244.83      237.51      6.25 o
  -1   0   6      222.47      243.50     12.55 o
   0   0   6      302.64      261.33      6.55 o
   1   0   6       78.79       82.58      4.81 o
   2   0   6      730.67      747.68      6.58 o
   3   0   6      125.84      112.52      4.21 o
   4   0   6      249.79      242.10      5.75 o
   5   0   6       98.72       90.06      4.85 o
   6   0   6      148.72      150.91      5.72 o
   7   0   6        0.72        0.54      4.19 o
   8   0   6       36.07       40.52      4.88 o
   9   0   6        0.08        0.09      4.58 o
  10   0   6        8.05        5.24      4.86 o
  11   0   6       56.66       65.18      9.80 o
  12   0   6        7.02        7.93      5.39 o
  13   0   6        4.79        5.51      5.13 o
 -19   1   6        3.41        9.73      5.70 o
 -18   1   6       23.51       29.78      5.35 o
 -17   1   6       33.45       31.43      6.09 o
 -16   1   6        1.37        0.39      3.98 o
 -15   1   6        9.11        4.21      3.34 o
 -14   1   6       17.04       11.64      3.77 o
 -13   1   6       20.43       21.05      2.65 o
 -12   1   6       37.22       33.44      2.53 o
 -11   1   6       47.10       52.57      2.63 o
 -10   1   6       18.19       18.84      2.17 o
  -9   1   6       17.16       18.01      2.11 o
  -8   1   6       10.05       11.09      1.91 o
  -7   1   6      490.30      495.32      7.11 o
  -6   1   6      881.42      883.44     14.26 o
  -5   1   6      104.98       93.76     10.33 o
  -4   1   6        1.09        3.10      2.99 o
  -3   1   6       98.32       97.07      3.45 o
  -2   1   6        0.52        0.96      2.54 o
  -1   1   6      305.80      271.42      4.67 o
   0   1   6      138.40      121.51      3.70 o
   1   1   6       48.62       49.61      2.14 o
   2   1   6       20.58       15.27      2.29 o
   3   1   6        8.08        9.00      1.96 o
   4   1   6        0.27        1.13      2.34 o
   5   1   6       85.47       82.71      3.23 o
   6   1   6       10.20        6.44      2.62 o
   7   1   6       80.37       69.10      3.46 o
   8   1   6        8.21        8.37      3.08 o
   9   1   6       33.05       29.60      3.39 o
  10   1   6       15.98       17.25      3.56 o
  11   1   6        0.59       -0.90      3.50 o
  12   1   6       14.46       14.10      3.66 o
  13   1   6        9.90        5.61      3.75 o
 -18   2   6        4.22        7.23      5.00 o
 -17   2   6       10.89       10.43      3.93 o
 -16   2   6        0.51        1.15      3.52 o
 -15   2   6        0.58        0.26      3.14 o
 -14   2   6        0.01        0.20      2.67 o
 -13   2   6        3.67        3.62      2.56 o
 -12   2   6        0.01        2.01      2.52 o
 -11   2   6        3.95        2.67      2.39 o
 -10   2   6        4.29        2.56      2.20 o
  -9   2   6        1.81       -0.63      3.01 o
  -8   2   6        0.05       -1.57      3.27 o
  -7   2   6        6.19        6.55      3.70 o
  -6   2   6        1.50        7.91      3.70 o
  -5   2   6        9.49        9.96      2.79 o
  -4   2   6       39.19       40.11      3.44 o
  -3   2   6        1.90        2.04      2.93 o
  -2   2   6        3.15        3.36      2.51 o
  -1   2   6        0.36        1.38      1.37 o
   0   2   6       14.75       10.53      1.86 o
   1   2   6        1.31        0.22      1.95 o
   2   2   6       11.02       10.96      2.31 o
   3   2   6        7.56        6.93      2.52 o
   4   2   6        5.78        6.14      2.07 o
   5   2   6        1.42        1.45      2.43 o
   6   2   6        5.62        4.10      2.67 o
   7   2   6        6.40        7.43      2.91 o
   8   2   6        5.22        3.46      2.94 o
   9   2   6        0.27        0.75      3.19 o
  10   2   6        0.04        1.42      3.38 o
  11   2   6        2.71        2.24      3.41 o
  12   2   6        0.79       -0.41      3.60 o
  13   2   6        0.71       -0.73      3.75 o
 -18   3   6        1.36        4.50      9.00 o
 -17   3   6       11.25       15.49      5.12 o
 -16   3   6        0.73        2.66      4.64 o
 -15   3   6       16.21       20.01      3.08 o
 -14   3   6        1.85        0.11      2.66 o
 -13   3   6       11.68       16.78      2.92 o
 -12   3   6        9.49       10.60      2.76 o
 -11   3   6       40.69       49.09      4.12 o
 -10   3   6       10.26       10.69      3.30 o
  -9   3   6       22.67       25.56      3.52 o
  -8   3   6        3.94        4.06      3.27 o
  -7   3   6      515.00      511.92      7.43 o
  -6   3   6      952.22      964.57     10.98 o
  -5   3   6       10.94        9.66      2.84 o
  -4   3   6        3.66        4.88      2.71 o
  -3   3   6      216.12      210.69      5.02 o
  -2   3   6        2.08        1.65      1.81 o
  -1   3   6      349.31      336.70      4.49 o
   0   3   6       68.39       61.67      2.59 o
   1   3   6       72.91       73.10      2.81 o
   2   3   6       13.89       11.64      2.40 o
   3   3   6       42.25       42.76      2.84 o
   4   3   6       18.44       19.19      2.65 o
   5   3   6       21.65       28.79      2.71 o
   6   3   6        8.29       10.53      2.73 o
   7   3   6       96.89       92.63      3.81 o
   8   3   6       12.38       10.61      3.04 o
   9   3   6       33.75       28.71      3.41 o
  10   3   6       29.55       31.12      3.58 o
  11   3   6        1.77        1.93      3.34 o
  12   3   6        0.03        0.88      3.52 o
 -18   4   6       55.32       55.00      9.42 o
 -17   4   6       19.86       28.54      5.24 o
 -16   4   6       17.84       26.03      4.08 o
 -15   4   6        6.50        8.89      3.80 o
 -14   4   6       18.39       15.03      3.12 o
 -13   4   6      236.17      219.73      5.89 o
 -12   4   6        3.74        9.07      3.31 o
 -11   4   6        3.53        3.35      3.14 o
 -10   4   6      132.05      141.91      4.81 o
  -9   4   6       25.16       24.72      3.50 o
  -8   4   6       74.37       81.72      4.30 o
  -7   4   6     1080.06     1173.72     11.51 o
  -6   4   6      109.40      125.87      4.14 o
  -5   4   6       40.21       41.33      3.24 o
  -4   4   6      387.85      395.77      8.68 o
  -3   4   6       22.65       20.19      2.13 o
  -2   4   6      272.80      260.95      4.28 o
  -1   4   6      225.10      228.12      5.70 o
   0   4   6      457.19      437.69      6.25 o
   1   4   6        7.51        5.26      2.30 o
   2   4   6      175.96      167.98      4.22 o
   3   4   6       12.32       14.03      2.62 o
   4   4   6        0.18        0.25      2.55 o
   5   4   6        0.72        0.54      2.55 o
   6   4   6       35.04       30.91      3.96 o
   7   4   6       13.85       12.70      3.09 o
   8   4   6       87.69       74.83      3.84 o
   9   4   6        0.77        2.18      3.17 o
  10   4   6       12.33       10.73      4.10 o
  11   4   6       25.81       22.62      4.15 o
  12   4   6        0.24        1.22      5.77 o
 -18   5   6       29.90       26.61      6.38 o
 -17   5   6       19.26       29.49      5.29 o
 -16   5   6       19.48       19.23      3.98 o
 -15   5   6       14.35       16.82      5.78 o
 -14   5   6       31.44       28.97      4.26 o
 -13   5   6       26.14       35.07      5.21 o
 -12   5   6       44.18       44.96      4.37 o
 -11   5   6       30.75       30.59      3.63 o
 -10   5   6       19.50       23.52      3.72 o
  -9   5   6       75.46       70.69      4.05 o
  -8   5   6        0.09        3.56      3.31 o
  -7   5   6      229.93      226.38      6.99 o
  -6   5   6      360.29      358.16      6.60 o
  -5   5   6      135.20      133.97      4.46 o
  -4   5   6        4.25        3.91      3.01 o
  -3   5   6       58.60       60.68      2.68 o
  -2   5   6        1.78        1.69      2.29 o
  -1   5   6      117.43      119.89      3.60 o
   0   5   6      195.83      172.56      4.26 o
   1   5   6       22.81       27.33      2.95 o
   2   5   6       58.77       49.86      3.23 o
   3   5   6       17.12       17.76      2.72 o
   4   5   6        5.83        3.60      2.55 o
   5   5   6       73.80       76.43      4.31 o
   6   5   6       20.26       15.08      3.84 o
   7   5   6       96.85       91.20      4.61 o
   8   5   6        1.18        0.91      3.80 o
   9   5   6       18.31       16.07      4.02 o
  10   5   6        3.80        3.70      3.78 o
  11   5   6        5.43        3.99      5.68 o
  12   5   6       26.50       23.35      5.79 o
 -17   6   6       15.48       12.93      4.48 o
 -16   6   6        2.74        1.11      4.72 o
 -15   6   6       17.01       11.62      5.31 o
 -14   6   6        1.95       -0.68      4.82 o
 -13   6   6        8.73       13.72      5.31 o
 -12   6   6        0.17        0.41      5.24 o
 -11   6   6        9.32       10.00      4.54 o
 -10   6   6        0.06        0.93      4.36 o
  -9   6   6       15.15       18.08      4.68 o
  -8   6   6       55.22       50.37      5.33 o
  -7   6   6        0.04        2.25      3.32 o
  -6   6   6       60.26       59.31      3.97 o
  -5   6   6        3.67        4.55      3.16 o
  -4   6   6       29.11       32.52      3.45 o
  -3   6   6        0.15       -1.07      2.15 o
  -2   6   6        2.49        2.59      2.19 o
  -1   6   6        0.01        1.60      2.57 o
   0   6   6       67.37       62.60      3.54 o
   1   6   6        0.55        0.87      2.73 o
   2   6   6        1.80        2.52      2.78 o
   3   6   6        0.02       -0.39      2.88 o
   4   6   6        0.03       -0.49      2.86 o
   5   6   6        2.29        2.12      3.59 o
   6   6   6        4.86        3.00      4.12 o
   7   6   6       61.54       52.32      5.00 o
   8   6   6       11.28       10.09      4.45 o
   9   6   6        4.26        0.14      4.27 o
  10   6   6        0.63       -0.09      6.47 o
  11   6   6        6.32        6.64      7.04 o
  12   6   6        0.81        3.59      5.86 o
 -17   7   6        3.05        5.41      5.15 o
 -16   7   6        3.11        5.43      5.95 o
 -15   7   6       21.33       27.70      6.23 o
 -14   7   6        0.05       -1.81      7.57 o
 -13   7   6        4.79        5.54      7.00 o
 -12   7   6        3.12        3.32      6.89 o
 -11   7   6       52.21       58.35      5.45 o
 -10   7   6        0.37        2.54      5.06 o
  -9   7   6       26.93       27.48      5.23 o
  -8   7   6        3.17        5.74      4.63 o
  -7   7   6      264.38      267.40      7.93 o
  -6   7   6      435.39      429.32      6.67 o
  -5   7   6        6.15        3.79      3.30 o
  -4   7   6       48.19       42.58      2.93 o
  -3   7   6      102.32      102.25      3.34 o
  -2   7   6       15.17       16.41      2.49 o
  -1   7   6      223.06      232.62      4.21 o
   0   7   6       41.22       44.25      3.50 o
   1   7   6       83.65       88.67      3.81 o
   2   7   6        1.69        1.88      2.91 o
   3   7   6       18.84       22.12      3.24 o
   4   7   6        2.49        3.16      5.10 o
   5   7   6       49.27       44.62      6.59 o
   6   7   6        3.20        4.32      5.80 o
   7   7   6       45.59       55.62      7.35 o
   8   7   6       20.86       22.30      6.69 o
   9   7   6       24.87       31.98      7.73 o
  10   7   6       24.06       28.29      8.27 o
  11   7   6        0.18        0.76      7.80 o
 -16   8   6        8.37        4.82      7.89 o
 -15   8   6        2.19        1.73      8.34 o
 -14   8   6       13.32        9.09      7.94 o
 -13   8   6       85.28       78.12      8.93 o
 -12   8   6       17.04       14.85      7.66 o
 -11   8   6        2.38        2.59      7.07 o
 -10   8   6      127.06      128.62     10.20 o
  -9   8   6        0.02        3.32      7.66 o
  -8   8   6       54.88       71.66      5.88 o
  -7   8   6      400.13      386.16      8.98 o
  -6   8   6      105.57      102.90      4.48 o
  -5   8   6       44.05       37.28      3.78 o
  -4   8   6       83.79       90.19      3.38 o
  -3   8   6       23.69       24.00      2.81 o
  -2   8   6      139.01      149.32      3.81 o
  -1   8   6       93.11       85.09      3.36 o
   0   8   6      272.71      269.70      7.20 o
   1   8   6       19.46       18.04      3.26 o
   2   8   6       50.73       59.19      4.91 o
   3   8   6       45.45       40.40      4.08 o
   4   8   6       59.91       64.07      7.19 o
   5   8   6        0.17        0.61      6.03 o
   6   8   6       20.65       19.37      6.61 o
   7   8   6       12.21       22.90      7.13 o
   8   8   6       89.96      113.51      9.09 o
   9   8   6        0.07       -0.74      6.83 o
  10   8   6       11.28        8.12      6.93 o
 -16   9   6       31.28       34.48      8.21 o
 -15   9   6       19.25       20.06      6.87 o
 -14   9   6       14.03       12.59      6.64 o
 -13   9   6       10.68        5.95      7.70 o
 -12   9   6       18.37       21.14      8.81 o
 -11   9   6        3.99        3.39      6.66 o
 -10   9   6       17.37       22.06      7.70 o
  -9   9   6      122.66      107.89      9.68 o
  -8   9   6        0.40        2.79      6.70 o
  -7   9   6       80.54       86.09      7.59 o
  -6   9   6       85.79       81.36      5.99 o
  -5   9   6       62.45       52.57      3.91 o
  -4   9   6        1.81        3.55      2.64 o
  -3   9   6       51.62       51.75      3.16 o
  -2   9   6        0.92       -0.74      2.52 o
  -1   9   6       79.64       80.89      3.37 o
   0   9   6       53.24       51.96      3.86 o
   1   9   6        0.13        0.84      3.16 o
   2   9   6       89.69       86.31      4.87 o
   3   9   6       51.53       47.62      6.79 o
   4   9   6        0.73       -3.08      6.17 o
   5   9   6       11.78       12.36      6.55 o
   6   9   6        6.27        1.36      6.39 o
   7   9   6       77.48       72.75      8.21 o
   8   9   6        0.88        2.30      6.84 o
   9   9   6       10.30        9.78      7.77 o
  10   9   6        0.12       -0.62      7.42 o
 -15  10   6        9.02       10.59      9.27 o
 -14  10   6        0.49       -1.07      8.88 o
 -13  10   6        3.31        6.69      7.58 o
 -12  10   6        2.21        3.37      7.44 o
 -11  10   6       11.64       11.50      8.55 o
 -10  10   6        0.61       -3.40      8.32 o
  -9  10   6        7.29        8.99      7.87 o
  -8  10   6       22.66       21.40      8.54 o
  -7  10   6        6.88       12.19      8.07 o
  -6  10   6       18.55       13.66      4.82 o
  -5  10   6        2.85        2.77      3.98 o
  -4  10   6       19.11       24.80      2.96 o
  -3  10   6        0.45        2.33      2.72 o
  -2  10   6        1.23        1.47      2.63 o
  -1  10   6        0.06        2.26      3.30 o
   0  10   6       22.13       19.88      3.63 o
   1  10   6        0.71        2.54      3.32 o
   2  10   6        2.26        5.76      3.93 o
   3  10   6        0.04       -0.80      5.99 o
   4  10   6        0.00        1.22      6.68 o
   5  10   6        0.20        5.67      6.73 o
   6  10   6       10.16        1.86      7.14 o
   7  10   6       42.91       25.64      7.38 o
   8  10   6       11.52        3.36      7.83 o
   9  10   6        5.35       -0.49      7.73 o
 -14  11   6        1.66        1.09      9.26 o
 -13  11   6       11.68       13.34      9.16 o
 -12  11   6        0.93        1.03      6.54 o
 -11  11   6       19.14       20.36      9.54 o
 -10  11   6        0.16        0.95      8.00 o
  -9  11   6       21.95       18.21      7.53 o
  -8  11   6        8.25        9.97      7.68 o
  -7  11   6      119.75      130.74     10.99 o
  -6  11   6       55.30       38.93      7.78 o
  -5  11   6        0.23       -1.13      4.67 o
  -4  11   6        8.34        9.62      3.73 o
  -3  11   6       65.85       63.17      3.42 o
  -2  11   6        0.34       -1.44      3.51 o
  -1  11   6       52.60       55.37      4.29 o
   0  11   6       31.43       32.17      3.89 o
   1  11   6       40.40       44.89      5.03 o
   2  11   6        3.33       10.87      6.74 o
   3  11   6       17.15       18.27      7.19 o
   4  11   6        4.57        0.64      7.12 o
   5  11   6       22.59       30.90      7.77 o
   6  11   6        5.57        7.32      7.85 o
   7  11   6       31.97       26.25      8.50 o
   8  11   6        6.85        0.75      8.06 o
 -13  12   6        5.11        0.48      8.39 o
 -12  12   6        6.96       14.06      8.23 o
 -11  12   6        2.52        0.96      8.85 o
 -10  12   6       34.37       43.93     10.03 o
  -9  12   6        4.78        7.84      8.31 o
  -8  12   6      112.92      126.00     11.13 o
  -7  12   6       10.99       16.63      9.32 o
  -6  12   6        0.29        0.56      6.69 o
  -5  12   6        2.02        1.87      4.60 o
  -4  12   6       84.17       92.61      5.02 o
  -3  12   6        0.22       -1.16      4.70 o
  -2  12   6       30.49       25.88      3.94 o
  -1  12   6       18.95       18.81      3.91 o
   0  12   6       70.72       71.16      4.67 o
   1  12   6       47.40       47.63      5.35 o
   2  12   6       50.75       48.89      7.82 o
   3  12   6        1.13       -1.51      6.91 o
   4  12   6       12.27       10.24      7.12 o
   5  12   6       16.99       21.58      8.32 o
   6  12   6       36.98       37.20      8.79 o
   7  12   6        0.07       -0.03      7.85 o
 -11  13   6        3.89        1.33      7.11 o
 -10  13   6        0.37        0.80      8.80 o
  -9  13   6       45.58       48.76     10.55 o
  -8  13   6        0.46        8.59      9.36 o
  -7  13   6       20.54       22.92      8.65 o
  -6  13   6       35.87       39.02      8.95 o
  -5  13   6        1.62        0.29      6.88 o
  -4  13   6        4.51       -0.13      4.98 o
  -3  13   6       11.90        6.14      4.50 o
  -2  13   6        2.03        2.70      5.02 o
  -1  13   6       65.01       66.66      4.68 o
   0  13   6        4.58        1.52      3.77 o
   1  13   6        0.25        1.35      7.58 o
   2  13   6       20.67       13.91      7.91 o
   3  13   6       10.38       10.25      8.25 o
   4  13   6        8.15        7.57      7.86 o
   5  13   6       12.45       13.42      8.26 o
  -9  14   6        0.17        1.80      7.38 o
  -8  14   6        1.56       -2.32      7.69 o
  -7  14   6       17.95       12.95      9.06 o
  -6  14   6        0.03       -4.08      8.16 o
  -5  14   6        0.01        5.60      8.48 o
  -4  14   6        9.74        8.45      5.41 o
  -3  14   6        0.02        0.26      5.11 o
  -2  14   6        7.92        4.57      5.15 o
  -1  14   6        0.16       -1.02      4.87 o
   0  14   6        0.41        3.22      4.77 o
   1  14   6        4.10        3.82      7.87 o
   2  14   6        2.41        8.90      8.08 o
   3  14   6        1.95        0.47      7.27 o
  -6  15   6        3.20        5.34      9.36 o
  -5  15   6        0.21        5.31      7.38 o
  -4  15   6        1.31       -3.27      6.54 o
  -3  15   6       12.08        8.69      5.06 o
  -2  15   6        0.15        3.00      5.34 o
  -1  15   6       14.30       16.61      8.11 o
   0  15   6        5.45        9.00      8.16 o
 -18   1   7       20.20       20.05      5.12 o
 -17   1   7        3.16       -2.09      4.26 o
 -16   1   7        3.97        1.69      3.54 o
 -15   1   7        7.87        8.00      3.60 o
 -14   1   7       41.47       41.77      4.25 o
 -13   1   7       19.32       19.12      4.15 o
 -12   1   7       21.46       17.07      3.93 o
 -11   1   7      121.56      124.20      6.24 o
 -10   1   7       33.53       31.52      4.10 o
  -9   1   7       22.19       25.31      3.67 o
  -8   1   7      103.29      107.27      5.95 o
  -7   1   7       14.69        5.29      4.71 o
  -6   1   7      567.39      564.29     10.10 o
  -5   1   7      400.13      410.78      9.10 o
  -4   1   7       37.83       39.21      4.68 o
  -3   1   7       34.93       40.54      3.51 o
  -2   1   7       93.18       94.74      3.88 o
  -1   1   7       48.40       47.14      3.47 o
   0   1   7       76.59       73.19      3.79 o
   1   1   7       78.03       82.38      4.99 o
   2   1   7        2.04        9.74      4.42 o
   3   1   7      255.36      258.55     18.38 o
   4   1   7       80.52       72.67      6.43 o
   5   1   7       14.99       15.25      5.33 o
   6   1   7      102.41      101.47      6.55 o
   7   1   7      130.38      130.56      7.32 o
   8   1   7        0.01        0.67      5.61 o
   9   1   7        8.13       11.56      5.98 o
  10   1   7       52.63       53.14      6.47 o
  11   1   7       13.02       11.46      5.84 o
 -18   2   7        4.35       -0.05      9.44 o
 -17   2   7       10.58        5.68      5.48 o
 -16   2   7        7.48        5.30      4.78 o
 -15   2   7       47.80       52.81      4.47 o
 -14   2   7       28.98       37.34      4.13 o
 -13   2   7       14.31        6.53      3.79 o
 -12   2   7      123.37      120.41      5.28 o
 -11   2   7      108.22      103.60      4.97 o
 -10   2   7       89.78       90.97      4.87 o
  -9   2   7       75.06       76.63      4.22 o
  -8   2   7       26.39       22.86      3.78 o
  -7   2   7       60.12       59.58      4.09 o
  -6   2   7        1.54        3.05      4.73 o
  -5   2   7      363.12      381.91      7.12 o
  -4   2   7      597.60      623.31      8.23 o
  -3   2   7      190.62      182.72      5.30 o
  -2   2   7      263.15      277.99      5.24 o
  -1   2   7        0.54        3.82      2.94 o
   0   2   7        0.11       -0.72      3.47 o
   1   2   7      355.74      318.72      9.58 o
   2   2   7     1109.85     1165.40     11.09 o
   3   2   7      287.82      284.65      7.00 o
   4   2   7       85.36       73.60      6.24 o
   5   2   7       59.54       69.73      6.28 o
   6   2   7      110.17      113.35      7.15 o
   7   2   7       44.23       51.24      6.87 o
   8   2   7      105.60      100.49      6.62 o
   9   2   7       51.82       62.45      6.42 o
  10   2   7        1.11        6.39      5.71 o
  11   2   7       16.83       13.54      5.62 o
 -17   3   7        0.23       -0.37      5.38 o
 -16   3   7        6.41        3.55      5.09 o
 -15   3   7        1.53        1.41      4.20 o
 -14   3   7       42.00       37.30      4.55 o
 -13   3   7        5.41        4.83      3.70 o
 -12   3   7        9.69        9.06      3.98 o
 -11   3   7      117.85      115.04      5.29 o
 -10   3   7       17.75       18.22      3.67 o
  -9   3   7       10.29       10.64      3.71 o
  -8   3   7       58.63       57.60      4.29 o
  -7   3   7        1.05        4.14      3.56 o
  -6   3   7      618.49      620.21      7.23 o
  -5   3   7      355.54      371.74      6.89 o
  -4   3   7        0.01        0.97      3.81 o
  -3   3   7       49.71       49.18      4.12 o
  -2   3   7      134.95      126.12      5.72 o
  -1   3   7       42.85       47.35      4.67 o
   0   3   7      190.11      157.85      6.42 o
   1   3   7       63.26       65.08      6.45 o
   2   3   7       29.15       36.13      4.45 o
   3   3   7      112.24      119.51      5.09 o
   4   3   7       53.30       56.01      4.25 o
   5   3   7       48.26       47.36      6.24 o
   6   3   7       99.08      106.05      6.93 o
   7   3   7      120.74      135.98     12.75 o
   8   3   7        0.19        1.55      5.41 o
   9   3   7        8.63       13.41      6.05 o
  10   3   7       23.62       23.49      5.84 o
  11   3   7       31.39       28.26      5.83 o
 -17   4   7        0.65        0.22      5.26 o
 -16   4   7        1.13        3.11      4.83 o
 -15   4   7        1.44        0.49      3.86 o
 -14   4   7        3.97        2.42      4.26 o
 -13   4   7        0.23        1.07      3.61 o
 -12   4   7       16.68       12.96      3.90 o
 -11   4   7        0.52        2.69      3.70 o
 -10   4   7        0.21       -1.14      3.57 o
  -9   4   7        0.05       -0.36      3.67 o
  -8   4   7        2.33        4.72      3.36 o
  -7   4   7       10.97       10.51      3.62 o
  -6   4   7       20.48       27.45      3.69 o
  -5   4   7      113.47      119.30      4.32 o
  -4   4   7        6.07        8.82      4.26 o
  -3   4   7        0.00       -0.44      4.05 o
  -2   4   7        2.65        3.57      4.31 o
  -1   4   7       24.85       25.69      4.84 o
   0   4   7        2.31        6.89      4.43 o
   1   4   7       59.56       48.70      4.43 o
   2   4   7       10.40        9.73      3.82 o
   3   4   7        1.31        2.69      3.74 o
   4   4   7        0.29        0.39      3.50 o
   5   4   7        8.60        6.39      5.34 o
   6   4   7        2.58        4.24      5.40 o
   7   4   7        0.03       -0.31      5.03 o
   8   4   7        0.03        2.58      5.45 o
   9   4   7        0.38       -1.13      5.32 o
  10   4   7        0.51        3.51      5.43 o
 -17   5   7        0.79       -1.94      6.12 o
 -16   5   7        0.24        8.39      5.61 o
 -15   5   7       23.90       27.17      5.87 o
 -14   5   7       36.79       35.98      4.72 o
 -13   5   7       13.21       16.65      4.02 o
 -12   5   7        5.72        8.51      3.52 o
 -11   5   7       74.27       82.35      4.78 o
 -10   5   7        5.39        4.14      3.96 o
  -9   5   7       85.63       85.36      4.65 o
  -8   5   7      106.28      111.40      8.84 o
  -7   5   7       52.20       51.94      8.92 o
  -6   5   7      141.84      127.30      7.17 o
  -5   5   7      492.56      524.45      8.26 o
  -4   5   7       14.72       13.52      5.02 o
  -3   5   7        7.69        1.64      4.32 o
  -2   5   7       30.29       28.66      4.55 o
  -1   5   7       21.73       21.16      4.60 o
   0   5   7        2.95        3.05      4.28 o
   1   5   7      104.36      115.39      5.94 o
   2   5   7       16.89       17.58      4.62 o
   3   5   7       75.17       74.59      4.52 o
   4   5   7        1.20        4.29      5.17 o
   5   5   7       17.41       21.23      5.64 o
   6   5   7       89.51      102.39      6.76 o
   7   5   7       41.20       56.90      5.98 o
   8   5   7        2.42        3.51      5.27 o
   9   5   7        3.19        3.74      5.21 o
  10   5   7       23.57       20.06      5.98 o
 -16   6   7       13.99       10.56      5.97 o
 -15   6   7       37.31       40.22      6.12 o
 -14   6   7        7.43       16.92      5.76 o
 -13   6   7        9.62        5.26      5.73 o
 -12   6   7       57.11       45.37      5.51 o
 -11   6   7        8.49       11.32      5.18 o
 -10   6   7      156.63      145.43     10.90 o
  -9   6   7      103.16      102.64      6.65 o
  -8   6   7        0.63        0.91      4.42 o
  -7   6   7        2.67        0.47      3.46 o
  -6   6   7       90.49       93.96      4.69 o
  -5   6   7      406.64      397.42      6.94 o
  -4   6   7      286.41      306.00      6.34 o
  -3   6   7       72.62       75.42      6.83 o
  -2   6   7      119.60      132.81      8.14 o
  -1   6   7        6.47        4.39      4.44 o
   0   6   7       28.89       37.30      5.00 o
   1   6   7      444.64      441.29      8.99 o
   2   6   7      226.37      223.93      7.00 o
   3   6   7       14.08       12.84      4.44 o
   4   6   7      136.01      157.39     11.11 o
   5   6   7       95.76      126.77     11.14 o
   6   6   7       24.93       28.40      5.79 o
   7   6   7        2.17        8.18      5.48 o
   8   6   7       58.22       59.67      5.99 o
   9   6   7       18.03       16.79      5.44 o
  10   6   7        7.79       10.23      9.13 o
 -16   7   7        3.79        2.04      5.39 o
 -15   7   7        0.70        1.63      5.80 o
 -14   7   7       16.84       19.74      5.35 o
 -13   7   7        9.07       10.61      5.52 o
 -12   7   7       16.71       11.93      5.09 o
 -11   7   7       18.53       13.97      5.01 o
 -10   7   7        5.06        3.51      5.17 o
  -9   7   7       40.21       35.70      5.26 o
  -8   7   7       36.89       42.03      5.82 o
  -7   7   7        2.59        2.00      3.33 o
  -6   7   7      272.34      259.02      6.02 o
  -5   7   7      194.64      198.79      5.59 o
  -4   7   7        6.65        8.99      3.49 o
  -3   7   7       82.96       79.48      4.32 o
  -2   7   7       94.37       89.00      5.65 o
  -1   7   7       11.74       14.18      4.70 o
   0   7   7      140.47      123.33      6.08 o
   1   7   7       31.91       31.77      4.90 o
   2   7   7       39.36       42.16      5.18 o
   3   7   7       33.09       39.55      8.09 o
   4   7   7       27.00       28.25      8.45 o
   5   7   7       31.15       34.90      8.41 o
   6   7   7       35.59       33.26      9.69 o
   7   7   7       66.94       67.32      9.57 o
   8   7   7        0.37        4.28      9.11 o
   9   7   7        5.18       10.46      9.64 o
 -15   8   7        0.27       -3.01      6.03 o
 -14   8   7        0.22        1.43      5.25 o
 -13   8   7        0.04       -0.77      6.15 o
 -12   8   7        5.34        3.27      4.98 o
 -11   8   7       11.82        8.49      5.39 o
 -10   8   7       16.83       13.43      5.18 o
  -9   8   7       25.17       20.97      4.81 o
  -8   8   7        8.70        4.83      5.26 o
  -7   8   7        4.29       -0.02      4.53 o
  -6   8   7        0.95        3.36      3.60 o
  -5   8   7       67.30       67.35      4.14 o
  -4   8   7       21.92       25.21      3.68 o
  -3   8   7        0.85        2.64      3.31 o
  -2   8   7        3.76        3.65      4.31 o
  -1   8   7       38.81       36.11      4.98 o
   0   8   7        0.11        2.61      4.59 o
   1   8   7       33.22       30.45      4.84 o
   2   8   7        0.08        1.69      4.31 o
   3   8   7       15.60       22.18      8.67 o
   4   8   7        3.61       11.40      8.65 o
   5   8   7        7.33       11.75      9.04 o
   6   8   7       13.68       13.12      7.91 o
   7   8   7        0.79        0.92      9.00 o
   8   8   7        0.19        3.41      9.45 o
 -14   9   7        6.17       14.36     13.47 o
 -13   9   7       11.05        9.82      6.16 o
 -12   9   7        0.40        1.72      6.27 o
 -11   9   7       32.30       37.00      5.54 o
 -10   9   7        0.23        1.65      4.87 o
  -9   9   7       39.09       34.48      5.79 o
  -8   9   7        6.98       10.13      5.01 o
  -7   9   7        0.25        2.43      4.83 o
  -6   9   7       58.86       62.48      6.27 o
  -5   9   7      185.30      177.82      5.43 o
  -4   9   7       25.47       25.61      3.86 o
  -3   9   7       14.96       15.17      3.30 o
  -2   9   7       20.48       20.43      4.40 o
  -1   9   7        5.92        6.19      4.45 o
   0   9   7        0.01        2.94      4.23 o
   1   9   7       33.05       36.78      5.25 o
   2   9   7        2.98        3.20      7.81 o
   3   9   7       25.21       39.44      9.08 o
   4   9   7        0.43       -1.07      8.73 o
   5   9   7        0.28        5.10      8.90 o
   6   9   7       11.16       14.78      8.28 o
   7   9   7       14.44       22.28      9.69 o
   8   9   7        0.90        2.33      9.34 o
 -13  10   7        6.64        9.87      6.48 o
 -12  10   7       36.93       30.93      6.10 o
 -11  10   7        5.85        3.74      5.13 o
 -10  10   7       21.88       16.45      7.36 o
  -9  10   7        0.03       -0.81      5.59 o
  -8  10   7       40.34       44.44      5.31 o
  -7  10   7       12.73       15.84      5.65 o
  -6  10   7       12.90       15.69      5.44 o
  -5  10   7       67.25       62.74      5.75 o
  -4  10   7      209.44      219.59      5.88 o
  -3  10   7       24.47       27.22      4.86 o
  -2  10   7       48.68       50.43      5.05 o
  -1  10   7        0.02       -1.63      4.64 o
   0  10   7        1.30        0.64      4.09 o
   1  10   7       88.55       82.43      5.75 o
   2  10   7      105.97      125.29     10.03 o
   3  10   7       14.30       16.74      8.58 o
   4  10   7        6.90       12.87      8.82 o
   5  10   7        6.35       11.02      8.56 o
   6  10   7       30.45       33.30      9.51 o
   7  10   7        0.50       -0.19      7.89 o
 -12  11   7        5.12        7.04      6.13 o
 -11  11   7        6.38        9.24      6.10 o
 -10  11   7        3.93        2.59      5.78 o
  -9  11   7       20.09       13.49      5.84 o
  -8  11   7        6.27        4.97      4.78 o
  -7  11   7        1.94        1.91      5.46 o
  -6  11   7       64.94       62.46      5.79 o
  -5  11   7       81.50       78.66      5.80 o
  -4  11   7       11.40       13.07      7.28 o
  -3  11   7       34.22       35.03      5.13 o
  -2  11   7        6.33        7.04      4.88 o
  -1  11   7       13.27       12.13      4.75 o
   0  11   7       64.12       58.51      9.03 o
   1  11   7        7.00        5.18      7.49 o
   2  11   7       19.54       21.76      5.21 o
   3  11   7        6.59        7.87      4.83 o
   4  11   7        4.50        4.67      7.53 o
   5  11   7       20.53       20.94      8.79 o
 -11  12   7        3.55        0.56      6.51 o
 -10  12   7        0.44       -0.88      5.93 o
  -9  12   7        2.09        4.94      5.54 o
  -8  12   7        0.14        0.31      5.38 o
  -7  12   7        0.36       -0.01      5.09 o
  -6  12   7        0.59        2.85      4.99 o
  -5  12   7       33.80       31.13      8.33 o
  -4  12   7       11.51       16.90      6.33 o
  -3  12   7        1.50       -1.43      7.75 o
  -2  12   7        0.06        0.84      4.43 o
  -1  12   7        3.00        6.58      4.67 o
   0  12   7        5.14        6.93      6.64 o
   1  12   7       22.67       25.74      6.47 o
   2  12   7        0.61       -0.19      5.14 o
   3  12   7        2.72        4.19      5.41 o
   4  12   7        0.12        1.52      5.36 o
  -9  13   7        6.84        6.21      5.97 o
  -8  13   7        0.89       -0.13      4.79 o
  -7  13   7        6.76        9.53      5.79 o
  -6  13   7       19.84       21.71      7.34 o
  -5  13   7       38.13       39.89      7.78 o
  -4  13   7       16.13       14.45      6.88 o
  -3  13   7        5.57       -3.68      8.14 o
  -2  13   7        6.14        7.59      6.95 o
  -1  13   7        4.95        3.88      6.56 o
   0  13   7        1.05        2.02      6.50 o
   1  13   7        1.48        0.62      4.85 o
   2  13   7        0.57        2.56      5.22 o
  -5  14   7       13.50       12.03      8.87 o
  -4  14   7       56.86       51.21      9.92 o
  -3  14   7        0.93       -2.38      7.62 o
  -2  14   7       13.99        6.09      7.93 o
 -17   0   8      105.88      116.09      9.57 o
 -16   0   8        9.88        7.07      6.57 o
 -15   0   8       44.69       51.98      9.09 o
 -14   0   8        9.46        4.94      5.56 o
 -13   0   8       10.40        9.76      6.75 o
 -12   0   8        6.75       11.19      7.01 o
 -11   0   8      221.66      219.92     10.49 o
 -10   0   8       13.59       20.15      8.31 o
  -9   0   8      277.58      270.17     11.81 o
  -8   0   8      162.79      157.96      9.88 o
  -7   0   8      241.34      230.82     10.73 o
  -6   0   8       14.98       20.60      7.69 o
  -5   0   8      130.04      121.87      8.37 o
  -4   0   8       12.06       16.22      6.56 o
  -3   0   8      268.15      243.70      7.69 o
  -2   0   8        0.52        0.67      4.74 o
  -1   0   8      473.69      482.74     16.11 o
   0   0   8       14.11       11.80      5.25 o
   1   0   8        0.68        8.09      7.69 o
   2   0   8        4.14        3.69      7.95 o
   3   0   8      239.01      241.44     12.41 o
   4   0   8       16.24       17.07      8.28 o
   5   0   8       33.29       33.19      8.33 o
   6   0   8        7.80        8.43      8.41 o
   7   0   8        4.41        0.95      8.70 o
   8   0   8        3.26        5.08      8.23 o
   9   0   8       41.57       40.42      8.93 o
 -16   1   8        4.53        4.21      4.48 o
 -15   1   8        6.17        4.08      4.15 o
 -14   1   8       39.54       37.12      4.57 o
 -13   1   8        3.53        2.82      4.44 o
 -12   1   8       36.87       38.10      5.89 o
 -11   1   8       13.01        9.02      5.38 o
 -10   1   8       42.41       44.79      5.74 o
  -9   1   8       17.44       20.38      6.13 o
  -8   1   8      184.94      186.09      7.69 o
  -7   1   8       33.14       29.81      5.40 o
  -6   1   8      221.56      231.49      7.92 o
  -5   1   8       13.54       11.13      4.74 o
  -4   1   8       51.31       51.19      4.32 o
  -3   1   8        3.70        4.78      3.67 o
  -2   1   8      171.72      160.98      4.86 o
  -1   1   8        7.79        9.37      3.75 o
   0   1   8      287.96      273.44      6.71 o
   1   1   8        0.82        1.02      4.21 o
   2   1   8        3.13        3.69      5.78 o
   3   1   8        3.18        6.20      5.98 o
   4   1   8       76.56       77.50      6.92 o
   5   1   8       27.23       28.61      5.95 o
   6   1   8        0.19        1.84      5.59 o
   7   1   8       12.59       16.17      5.78 o
   8   1   8       11.66       13.24      5.93 o
   9   1   8       10.20       13.45      6.31 o
 -16   2   8        2.46        0.11      4.23 o
 -15   2   8        2.57        1.68      4.02 o
 -14   2   8        1.70        1.71      4.23 o
 -13   2   8        6.04        2.64      4.07 o
 -12   2   8        3.49        3.73      4.20 o
 -11   2   8        0.88        1.97      3.65 o
 -10   2   8        8.57        5.51      5.35 o
  -9   2   8       23.74       27.89      5.10 o
  -8   2   8       24.64       21.41      6.40 o
  -7   2   8       17.47       14.61      5.03 o
  -6   2   8       26.81       24.82      4.99 o
  -5   2   8        2.14       -0.11      3.94 o
  -4   2   8        0.07       -2.01      4.02 o
  -3   2   8        0.10       -0.39      4.01 o
  -2   2   8        0.67       -0.61      3.86 o
  -1   2   8       12.05        8.21      4.33 o
   0   2   8       30.05       39.32      6.98 o
   1   2   8       22.25       22.90      4.38 o
   2   2   8        0.16        1.78      4.24 o
   3   2   8        2.78        1.22      5.76 o
   4   2   8        4.37        3.64      5.48 o
   5   2   8        1.32        1.53      5.36 o
   6   2   8        0.49        1.83      5.42 o
   7   2   8        0.05       -0.84      6.06 o
   8   2   8        0.26       -1.73      5.52 o
   9   2   8        0.03        1.34      5.59 o
 -16   3   8        0.06       -2.85      5.71 o
 -15   3   8        2.96        1.66      4.45 o
 -14   3   8       21.69       21.29      3.99 o
 -13   3   8        3.43        3.54      4.47 o
 -12   3   8       15.65       17.62      4.78 o
 -11   3   8        0.29        1.65      4.31 o
 -10   3   8        6.66        9.14      4.23 o
  -9   3   8       42.24       45.28      4.72 o
  -8   3   8      192.47      199.52      7.93 o
  -7   3   8        5.69        0.94      5.04 o
  -6   3   8      115.16      122.33      6.74 o
  -5   3   8        0.15        0.11      3.88 o
  -4   3   8       81.77       77.89      4.65 o
  -3   3   8        4.99        7.92      4.48 o
  -2   3   8      168.62      182.75      7.27 o
  -1   3   8        3.09        3.10      4.90 o
   0   3   8      166.40      154.11      5.74 o
   1   3   8        0.01       -0.81      4.21 o
   2   3   8        0.56        1.59      3.99 o
   3   3   8        1.14        3.03      3.83 o
   4   3   8       43.26       39.85      6.51 o
   5   3   8       33.59       32.03      6.37 o
   6   3   8        1.54        4.72      5.64 o
   7   3   8       20.99       24.20      6.04 o
   8   3   8       16.97       17.03      5.74 o
 -16   4   8       16.41       15.49      6.58 o
 -15   4   8       39.44       33.53      5.13 o
 -14   4   8        7.65        5.87      3.89 o
 -13   4   8       17.43       17.55      4.39 o
 -12   4   8       20.84       22.44      4.58 o
 -11   4   8      116.93      126.78      5.60 o
 -10   4   8       27.55       26.76      4.68 o
  -9   4   8      306.14      302.37      8.85 o
  -8   4   8       28.42       32.34      4.68 o
  -7   4   8       92.42       89.71      6.26 o
  -6   4   8       36.12       41.32      5.36 o
  -5   4   8      110.16      108.97      5.90 o
  -4   4   8        2.67        3.32      4.45 o
  -3   4   8      216.95      221.46      8.58 o
  -2   4   8        1.82        4.70      4.60 o
  -1   4   8      251.22      269.86      8.06 o
   0   4   8       60.16       45.23      5.49 o
   1   4   8       34.76       46.74      6.26 o
   2   4   8        4.76        4.61      3.69 o
   3   4   8      119.09      114.50      5.21 o
   4   4   8       31.07       34.57      6.05 o
   5   4   8       57.97       63.83      8.40 o
   6   4   8        0.99       -2.04      5.40 o
   7   4   8        5.19        5.62      5.82 o
   8   4   8        0.20        2.38      5.51 o
 -15   5   8        8.66       14.28      5.44 o
 -14   5   8       38.79       35.46      6.17 o
 -13   5   8        0.62       -1.80      5.91 o
 -12   5   8       64.42       63.65      6.21 o
 -11   5   8        2.88        4.22      4.86 o
 -10   5   8       42.43       45.03      6.19 o
  -9   5   8        8.03        9.82      5.33 o
  -8   5   8      148.00      166.89      8.70 o
  -7   5   8        8.89        9.24      5.48 o
  -6   5   8      119.91      130.03      6.47 o
  -5   5   8       42.52       40.86      5.03 o
  -4   5   8       15.54       17.74      4.71 o
  -3   5   8        2.51        3.79      4.74 o
  -2   5   8      131.87      131.57      6.40 o
  -1   5   8        6.95        7.65      4.74 o
   0   5   8      160.59      159.49      7.04 o
   1   5   8       41.91       29.13      4.81 o
   2   5   8        8.73        9.65      4.67 o
   3   5   8        0.33       -3.51      8.39 o
   4   5   8       44.77       58.04      6.80 o
   5   5   8       20.72       26.49      6.35 o
   6   5   8        2.36       -1.39      5.56 o
   7   5   8        5.94        7.38      5.80 o
   8   5   8       12.16       14.57      5.85 o
 -15   6   8        5.25        2.29      5.36 o
 -14   6   8        3.18        0.34      5.60 o
 -13   6   8        3.99        2.46      5.85 o
 -12   6   8        2.00        2.73      5.94 o
 -11   6   8       19.25       13.64      5.79 o
 -10   6   8        0.38       -0.39      4.93 o
  -9   6   8        7.96       10.77      5.74 o
  -8   6   8        5.90        6.58      4.91 o
  -7   6   8        0.69        2.42      3.67 o
  -6   6   8       34.52       30.98      3.86 o
  -5   6   8        0.35       -1.74      4.64 o
  -4   6   8        0.00        0.97      4.09 o
  -3   6   8        0.02        3.95      4.19 o
  -2   6   8       11.67       16.35      4.85 o
  -1   6   8        6.30        6.05      4.66 o
   0   6   8       30.41       27.14      5.13 o
   1   6   8       18.19       19.75      4.75 o
   2   6   8       14.33       19.56      4.83 o
   3   6   8        0.03        2.25      7.89 o
   4   6   8        1.31       -0.45      7.78 o
   5   6   8        0.00       -2.25      7.59 o
   6   6   8        0.00        1.24      9.24 o
   7   6   8        0.03       -2.63      7.84 o
 -14   7   8       11.86        9.39      5.75 o
 -13   7   8        4.39        0.94      5.40 o
 -12   7   8        2.67        3.92      6.28 o
 -11   7   8        3.99        0.08      6.39 o
 -10   7   8        1.43        2.94      5.74 o
  -9   7   8       13.47       12.35      5.05 o
  -8   7   8       68.96       73.79     11.50 o
  -7   7   8        0.29        2.42      3.93 o
  -6   7   8       21.27       35.87      4.08 o
  -5   7   8        7.15        2.85      3.57 o
  -4   7   8       36.50       35.51      5.26 o
  -3   7   8        9.09        7.13      4.94 o
  -2   7   8       84.93       95.08      6.06 o
  -1   7   8       14.16       14.52      4.87 o
   0   7   8       47.68       42.43      5.96 o
   1   7   8        0.38       -0.39      4.95 o
   2   7   8       15.66       17.54      8.17 o
   3   7   8        7.79       17.68      9.15 o
   4   7   8       24.36       28.51      9.57 o
   5   7   8       13.96       14.00      9.48 o
   6   7   8        3.50        8.99      7.97 o
   7   7   8       15.80       22.00      9.92 o
 -14   8   8        2.86        1.01      6.17 o
 -13   8   8        6.35        6.40      6.14 o
 -12   8   8        6.87        9.87      6.34 o
 -11   8   8       84.56       96.89      7.79 o
 -10   8   8        0.23       -0.02      4.82 o
  -9   8   8       87.34       87.21      6.80 o
  -8   8   8        3.44        6.06      4.89 o
  -7   8   8       51.39       49.41      5.75 o
  -6   8   8        8.78        4.93      3.76 o
  -5   8   8       21.21       27.68      3.99 o
  -4   8   8        0.09        2.50      4.66 o
  -3   8   8       98.57      110.06      6.32 o
  -2   8   8        1.65        4.39      4.82 o
  -1   8   8      109.01      118.40      6.53 o
   0   8   8       29.37       19.34      5.17 o
   1   8   8       25.70       32.86      5.05 o
   2   8   8        1.18       11.28      8.46 o
   3   8   8       83.15      100.89     10.56 o
   4   8   8        4.04        7.35      8.71 o
   5   8   8       31.16       46.37     10.46 o
   6   8   8        0.07       -1.60      8.74 o
 -13   9   8        1.14        0.17      6.40 o
 -12   9   8       47.04       44.30      5.86 o
 -11   9   8        0.05        2.15      5.31 o
 -10   9   8       24.89       34.14      5.83 o
  -9   9   8        0.95        2.12      4.87 o
  -8   9   8       53.45       53.66      5.93 o
  -7   9   8        3.20        3.57      5.39 o
  -6   9   8       57.88       58.73      6.88 o
  -5   9   8       18.20       15.75      3.98 o
  -4   9   8        0.56        1.48      3.84 o
  -3   9   8        0.04        2.01      4.62 o
  -2   9   8       55.37       50.37      5.61 o
  -1   9   8        2.17        4.80      4.94 o
   0   9   8       75.62       75.56      7.44 o
   1   9   8       30.69       24.28      7.90 o
   2   9   8        9.02       10.92      8.61 o
   3   9   8        0.42        9.47      8.37 o
   4   9   8       25.34       32.28      9.19 o
   5   9   8        4.58        5.78      9.31 o
 -11  10   8       26.27       25.56      7.24 o
 -10  10   8        4.05        5.58      6.06 o
  -9  10   8        0.04        0.05      4.81 o
  -8  10   8        2.41        4.15      5.78 o
  -7  10   8       11.53       10.17      5.21 o
  -6  10   8       10.37       10.84      4.69 o
  -5  10   8        0.49        0.54      4.64 o
  -4  10   8        0.53        2.82      4.62 o
  -3  10   8        0.65        4.23      4.85 o
  -2  10   8        3.30        7.44      5.03 o
  -1  10   8        0.24       -1.45      4.71 o
   0  10   8        5.79       11.73      7.38 o
   1  10   8        2.47        6.51      7.40 o
   2  10   8       22.00       25.72      8.86 o
   3  10   8        1.43        0.19      8.75 o
   4  10   8        0.38        0.33      9.13 o
 -10  11   8        3.39        4.63      5.89 o
  -9  11   8        0.67        2.24      5.22 o
  -8  11   8        1.60        0.42      5.52 o
  -7  11   8        0.21        1.19      5.44 o
  -6  11   8        9.15       14.50      8.44 o
  -5  11   8       23.73       19.79      7.80 o
  -4  11   8        4.20        7.36      7.43 o
  -3  11   8        4.86       -0.29      6.29 o
  -2  11   8       11.60       17.37      4.79 o
  -1  11   8        1.10        3.26      4.77 o
   0  11   8       28.53       30.04      8.17 o
   1  11   8        3.87        3.22      8.08 o
   2  11   8        1.64       -2.60      7.74 o
  -7  12   8       24.59       18.40      8.96 o
  -6  12   8        0.26       -4.56      9.11 o
  -5  12   8        0.67       -1.77      8.34 o
  -4  12   8        2.66        1.27      6.18 o
  -3  12   8       27.92       38.80      8.52 o
  -2  12   8        0.32        1.69      7.57 o
  -1  12   8       37.91       41.77      8.01 o
   0  12   8        1.49        5.17      7.28 o
 -15   1   9        3.58        2.80      5.59 o
 -14   1   9        8.73        4.46      5.36 o
 -13   1   9       28.24       33.74      6.12 o
 -12   1   9       55.05       60.64      6.56 o
 -11   1   9        4.29        2.79      5.96 o
 -10   1   9       20.60       21.32      5.51 o
  -9   1   9       25.72       32.01      6.37 o
  -8   1   9        3.74        4.23      5.60 o
  -7   1   9        6.81       10.47      5.68 o
  -6   1   9        9.52        5.12      4.71 o
  -5   1   9       43.18       43.52      6.00 o
  -4   1   9        0.25        0.44      4.68 o
  -3   1   9       20.53       19.38      4.39 o
  -2   1   9        8.68       12.30      4.32 o
  -1   1   9        3.32        6.35      4.37 o
   0   1   9       65.86       77.13      5.40 o
   1   1   9       56.44       47.66      6.48 o
   2   1   9        0.01        3.88      5.81 o
   3   1   9       45.18       42.34      6.18 o
   4   1   9        1.51        2.55      6.22 o
   5   1   9       27.70       36.04      6.80 o
   6   1   9       22.91       27.54      6.07 o
 -15   2   9       16.38       21.80      6.32 o
 -14   2   9        3.95        7.73      5.66 o
 -13   2   9       31.28       36.27      6.05 o
 -12   2   9        4.47        7.20      5.96 o
 -11   2   9        2.42        5.13      6.08 o
 -10   2   9       98.90       99.47      7.22 o
  -9   2   9        4.66        4.84      5.37 o
  -8   2   9       26.26       21.19      5.79 o
  -7   2   9       21.29       19.33      5.41 o
  -6   2   9       10.74        7.24      5.19 o
  -5   2   9        3.02        4.94      5.45 o
  -4   2   9      164.43      183.16      6.32 o
  -3   2   9       54.78       51.48      5.73 o
  -2   2   9       10.09        9.38      5.65 o
  -1   2   9        9.28       15.49      4.89 o
   0   2   9       38.63       40.57      4.88 o
   1   2   9        4.75        7.36      4.28 o
   2   2   9       72.31       87.61     12.43 o
   3   2   9        3.85        4.06      6.08 o
   4   2   9       76.45       73.71      7.50 o
   5   2   9        5.31        5.59      6.58 o
   6   2   9       56.43       59.07      7.05 o
 -14   3   9        6.83        3.84      4.60 o
 -13   3   9       14.32       13.14      5.05 o
 -12   3   9       45.92       46.67      6.24 o
 -11   3   9        0.05        2.14      6.26 o
 -10   3   9       15.80       10.68      5.19 o
  -9   3   9        9.08        4.86      6.19 o
  -8   3   9       18.18       18.20      6.09 o
  -7   3   9       16.67       15.85      6.04 o
  -6   3   9        1.96        2.04      5.13 o
  -5   3   9       39.74       43.82      5.70 o
  -4   3   9        0.28        0.87      4.96 o
  -3   3   9       32.31       33.30      5.36 o
  -2   3   9       10.95       19.48      5.69 o
  -1   3   9       14.44       12.90      4.77 o
   0   3   9        5.49       11.15      5.10 o
   1   3   9       35.42       32.88      4.43 o
   2   3   9        0.06        5.00      4.37 o
   3   3   9       56.15       58.79      7.16 o
   4   3   9        0.05        0.22      6.23 o
   5   3   9       23.58       20.75      6.80 o
   6   3   9       11.50       17.08      6.29 o
 -14   4   9        3.41        0.95      4.57 o
 -13   4   9        0.54        0.72      4.49 o
 -12   4   9        0.34        2.61      4.56 o
 -11   4   9        4.93        3.25      4.28 o
 -10   4   9       26.08       30.01      6.45 o
  -9   4   9       25.61       16.75      5.90 o
  -8   4   9        4.57        1.56      8.24 o
  -7   4   9       16.77       14.98      8.02 o
  -6   4   9        0.30       -1.45      5.93 o
  -5   4   9        0.04       -0.11      5.04 o
  -4   4   9        0.20        1.24      4.99 o
  -3   4   9        1.93        0.08      4.95 o
  -2   4   9       23.73       23.63      5.87 o
  -1   4   9       33.81       27.69      5.16 o
   0   4   9       13.81       14.50      4.71 o
   1   4   9        2.38       -0.76      4.88 o
   2   4   9       13.27        5.63      5.21 o
   3   4   9        4.36        1.45      5.95 o
   4   4   9        1.98        0.79      6.45 o
   5   4   9        0.50       -3.20      6.41 o
 -13   5   9       31.20       33.58      6.15 o
 -12   5   9       38.18       40.85      6.03 o
 -11   5   9       11.32        8.92      5.83 o
 -10   5   9        8.53        8.41      6.25 o
  -9   5   9       25.54       38.75      9.22 o
  -8   5   9        7.51        5.47      6.84 o
  -7   5   9       10.77       10.67      6.89 o
  -6   5   9       12.28       11.89      5.24 o
  -5   5   9       40.12       39.31      5.30 o
  -4   5   9        1.48        0.31      5.25 o
  -3   5   9        7.26        9.81      5.33 o
  -2   5   9       15.13       16.20      5.39 o
  -1   5   9        9.03       15.06      6.42 o
   0   5   9       47.72       65.76     10.68 o
   1   5   9       13.77        8.65      5.46 o
   2   5   9        8.93        7.31      8.07 o
   3   5   9       31.83       33.34     10.21 o
   4   5   9        1.17       -5.04     10.07 o
   5   5   9       10.69        8.71      8.98 o
 -13   6   9       25.17       27.73      6.55 o
 -12   6   9        4.36        3.69      6.18 o
 -11   6   9        0.85        1.46      5.52 o
 -10   6   9       31.75       35.37      6.97 o
  -9   6   9       23.72       27.72      5.46 o
  -8   6   9       42.48       39.70      9.33 o
  -7   6   9       14.46       15.95      8.38 o
  -6   6   9       10.28       12.71      4.65 o
  -5   6   9        0.35       -0.60      5.12 o
  -4   6   9      108.67      113.98      6.50 o
  -3   6   9       46.19       47.17      5.45 o
  -2   6   9       31.36       30.16      5.50 o
  -1   6   9        3.65        7.02      5.22 o
   0   6   9       11.18        8.16      5.47 o
   1   6   9        4.14        4.19      4.78 o
   2   6   9       51.18       46.28     10.38 o
   3   6   9        2.03       -0.40      8.37 o
   4   6   9       32.04       38.43      9.04 o
 -12   7   9       19.72       20.02      6.39 o
 -11   7   9        4.29        3.37      5.40 o
 -10   7   9        0.51       -1.47      5.32 o
  -9   7   9        9.46       11.61      5.82 o
  -8   7   9       12.55       11.60      5.98 o
  -7   7   9        5.63        5.98      4.89 o
  -6   7   9        3.39        3.75      4.79 o
  -5   7   9       44.36       43.96      5.42 o
  -4   7   9        0.72        1.20      4.89 o
  -3   7   9       23.97       28.74      5.52 o
  -2   7   9       12.28       11.47      6.76 o
  -1   7   9       11.96       10.50      5.28 o
   0   7   9        0.70       -2.53      5.06 o
   1   7   9       24.11       16.31      9.31 o
   2   7   9        0.70       -2.32      8.16 o
   3   7   9       22.64       34.50      9.51 o
 -11   8   9        4.31        2.55      6.11 o
 -10   8   9        0.19        1.03      6.32 o
  -9   8   9        0.03       -0.41      5.13 o
  -8   8   9        6.79       10.62      5.24 o
  -7   8   9        1.81        2.17      8.81 o
  -6   8   9        1.47        3.54      4.94 o
  -5   8   9        1.22        1.31      4.58 o
  -4   8   9        1.53        3.30      5.09 o
  -3   8   9        0.05       -1.13      5.13 o
  -2   8   9        2.22        0.59      4.88 o
  -1   8   9        2.82        2.62      4.93 o
   0   8   9        0.07        3.77      7.27 o
   1   8   9       39.67       38.13      9.12 o
   2   8   9        0.83        0.92      8.49 o
  -9   9   9       23.69       26.31      5.66 o
  -8   9   9        4.71        5.00      5.19 o
  -7   9   9        3.86        7.83      5.20 o
  -6   9   9       21.70       21.72      6.75 o
  -5   9   9       36.97       42.70      9.38 o
  -4   9   9        1.80        4.32      4.89 o
  -3   9   9        4.23        6.87      5.26 o
  -2   9   9        6.42        4.65      4.68 o
  -1   9   9        4.72        5.17      5.11 o
   0   9   9       30.35       36.51      8.35 o
   1   9   9        7.09       11.82      8.61 o
  -7  10   9       17.10       20.58      6.14 o
  -6  10   9       12.02       10.42      9.12 o
  -5  10   9        4.58       10.75      8.40 o
  -4  10   9       50.93       61.58      9.52 o
  -3  10   9       15.81       14.84      4.95 o
  -2  10   9       17.27       18.33      5.52 o
 -12   0  10        0.93        4.02      7.56 o
 -11   0  10        1.02        3.86      9.86 o
 -10   0  10      190.31      196.17     11.84 o
  -9   0  10        7.42       10.92      8.91 o
  -8   0  10       46.42       56.79     10.08 o
  -7   0  10       50.73       49.02      9.56 o
  -6   0  10      194.85      204.66     12.29 o
  -5   0  10        1.05        3.18      8.85 o
  -4   0  10      120.60      119.53     11.35 o
  -3   0  10       20.05       17.49      8.59 o
  -2   0  10       48.48       49.54      6.87 o
  -1   0  10       74.62       82.84     10.39 o
   0   0  10      136.23      157.55     11.76 o
   1   0  10        2.83       11.85     10.00 o
   2   0  10       58.03       64.36     10.10 o
 -12   1  10        1.87        0.50      5.91 o
 -11   1  10       62.74       64.62      8.08 o
 -10   1  10        3.31        4.44      5.43 o
  -9   1  10       16.73       14.45      9.79 o
  -8   1  10       21.61       20.19      6.29 o
  -7   1  10       75.11       81.94      6.93 o
  -6   1  10        0.98        3.31      5.81 o
  -5   1  10       78.83       74.80      7.18 o
  -4   1  10        5.53        5.13      6.32 o
  -3   1  10       38.69       39.46      6.36 o
  -2   1  10       13.21       15.93      6.73 o
  -1   1  10       17.39       20.52      5.74 o
   0   1  10       29.76       50.75     10.15 o
   1   1  10      113.24      133.15      8.29 o
   2   1  10       12.86       15.83      6.61 o
 -12   2  10        3.88        3.50      6.65 o
 -11   2  10       10.88       12.36      6.59 o
 -10   2  10        1.49        2.71      6.44 o
  -9   2  10        1.45        0.40      4.96 o
  -8   2  10        1.71        1.54      5.23 o
  -7   2  10        0.70       -2.50      4.99 o
  -6   2  10        0.18        2.09      6.46 o
  -5   2  10        1.04        1.72      5.64 o
  -4   2  10        0.48        3.71      8.46 o
  -3   2  10        6.52        8.88      6.08 o
  -2   2  10        5.91        4.98      5.84 o
  -1   2  10        4.63        3.92      6.03 o
   0   2  10        0.08        0.38      5.04 o
   1   2  10        2.91       17.03      6.89 o
   2   2  10        3.77        7.10      6.18 o
 -11   3  10       38.52       35.73      5.86 o
 -10   3  10        1.22        2.16      6.88 o
  -9   3  10       18.75       19.16      6.82 o
  -8   3  10       22.05       21.60      6.33 o
  -7   3  10       42.41       57.49     10.49 o
  -6   3  10        0.04       -2.18      9.07 o
  -5   3  10       52.84       43.94      8.82 o
  -4   3  10        3.81        3.70      5.23 o
  -3   3  10       46.41       50.24      6.07 o
  -2   3  10       19.84       17.19      5.93 o
  -1   3  10        0.06        0.57      6.26 o
   0   3  10       24.43       31.30      6.46 o
   1   3  10       86.42      108.69      9.78 o
   2   3  10        8.60       14.31      9.37 o
 -11   4  10       11.65       12.97     10.41 o
 -10   4  10       87.90       92.17     10.08 o
  -9   4  10        0.43        0.39      8.41 o
  -8   4  10       46.52       59.30     10.28 o
  -7   4  10       45.41       33.80      9.12 o
  -6   4  10      127.21      138.29     10.66 o
  -5   4  10        1.00        4.27      5.90 o
  -4   4  10       65.59       53.94      6.77 o
  -3   4  10        4.56        5.19      5.54 o
  -2   4  10       53.34       61.15      6.94 o
  -1   4  10       75.08       83.10      6.79 o
   0   4  10       89.08      103.45      7.19 o
   1   4  10        0.08        8.92     10.31 o
 -10   5  10        8.70       14.43      9.07 o
  -9   5  10       10.67       14.16      9.82 o
  -8   5  10       15.33       19.16      9.61 o
  -7   5  10       52.06       57.91     10.56 o
  -6   5  10        1.08        7.06      8.40 o
  -5   5  10       61.45       65.19      6.31 o
  -4   5  10        2.14        0.68      4.74 o
  -3   5  10       13.75       17.23      5.42 o
  -2   5  10        3.59        8.07      5.62 o
  -1   5  10       40.41       42.04      6.55 o
   0   5  10       18.33       20.41      6.80 o
  -9   6  10        0.39        3.78      9.03 o
  -8   6  10        0.65        0.20      7.71 o
  -7   6  10        0.32        9.33      8.55 o
  -6   6  10        1.99        8.41      5.65 o
  -5   6  10        1.89        4.89      4.92 o
  -4   6  10        0.57        6.32      5.68 o
  -3   6  10        3.55        0.99      5.48 o
  -2   6  10        1.79        1.73      5.08 o
  -1   6  10        1.15       -1.83      6.02 o
  -7   7  10       10.11       10.95      8.20 o
  -6   7  10        0.37        3.80      5.72 o
  -5   7  10       17.35       19.80      5.17 o
  -4   7  10        1.16        0.17      5.65 o
  -3   7  10       17.81       21.08      5.89 o
 
